# Supplementary material for: Quantifying the qualities of language
Source: PLoS One. 2020 May 5;15(5):e0232198. doi: 10.1371/journal.pone.0232198 (PMC7199931; doi:10.1371/journal.pone.0232198)
Supplement: S1 Raw data — (XLSX) [file pone.0232198.s001.xlsx]

## Sheet: Exp. 1 - Probability Terms
Duration (in seconds)	Finished	Q5	Q4	Q6	Q7	Q8	Q4_1	Q4_2	Q4_3	Q4_4	Q4_5	Q4_6	Q4_7	Q4_8	Q4_9	Q4_10	Q4_11	Q4_12	Q4_13	Q4_14	Q4_15	Q4_16	Q4_17	Q4_18	Q4_19	Q4_20	Q1_1	Q1_2	Q1_3	Q1_4	Q1_5	Q1_6	Q1_7	Q1_8	Q1_9	Q1_10	Q1_11	Q1_12	Q1_13	Q1_14	Q1_15	Q1_16	Q1_17	Q1_18	Q1_19	Q1_20	Q1_21	Q1_22	Q1_23
Duration (in seconds)	Finished	What is your gender?	What is your age?	What is your ethnicity?	What is your academic standing?	What is your enrollment status?	Describe yourself as you generally are now, not as you wish to be in the future. Describe yourself as you honestly see yourself, in relation to other people you know of the same sex as you are, and roughly your same age. Indicate for each statement whether it is 1. Very Inaccurate, 2. Moderately Inaccurate, 3. Neither Accurate Nor Inaccurate, 4. Moderately Accurate, or 5. Very Accurate as a descr…	Describe yourself as you generally are now, not as you wish to be in the future. Describe yourself as you honestly see yourself, in relation to other people you know of the same sex as you are, and roughly your same age. Indicate for each statement whether it is 1. Very Inaccurate, 2. Moderately Inaccurate, 3. Neither Accurate Nor Inaccurate, 4. Moderately Accurate, or 5. Very Accurate as a descr…	Describe yourself as you generally are now, not as you wish to be in the future. Describe yourself as you honestly see yourself, in relation to other people you know of the same sex as you are, and roughly your same age. Indicate for each statement whether it is 1. Very Inaccurate, 2. Moderately Inaccurate, 3. Neither Accurate Nor Inaccurate, 4. Moderately Accurate, or 5. Very Accurate as a descr…	Describe yourself as you generally are now, not as you wish to be in the future. Describe yourself as you honestly see yourself, in relation to other people you know of the same sex as you are, and roughly your same age. Indicate for each statement whether it is 1. Very Inaccurate, 2. Moderately Inaccurate, 3. Neither Accurate Nor Inaccurate, 4. Moderately Accurate, or 5. Very Accurate as a descr…	Describe yourself as you generally are now, not as you wish to be in the future. Describe yourself as you honestly see yourself, in relation to other people you know of the same sex as you are, and roughly your same age. Indicate for each statement whether it is 1. Very Inaccurate, 2. Moderately Inaccurate, 3. Neither Accurate Nor Inaccurate, 4. Moderately Accurate, or 5. Very Accurate as a descr…	Describe yourself as you generally are now, not as you wish to be in the future. Describe yourself as you honestly see yourself, in relation to other people you know of the same sex as you are, and roughly your same age. Indicate for each statement whether it is 1. Very Inaccurate, 2. Moderately Inaccurate, 3. Neither Accurate Nor Inaccurate, 4. Moderately Accurate, or 5. Very Accurate as a descr…	Describe yourself as you generally are now, not as you wish to be in the future. Describe yourself as you honestly see yourself, in relation to other people you know of the same sex as you are, and roughly your same age. Indicate for each statement whether it is 1. Very Inaccurate, 2. Moderately Inaccurate, 3. Neither Accurate Nor Inaccurate, 4. Moderately Accurate, or 5. Very Accurate as a descr…	Describe yourself as you generally are now, not as you wish to be in the future. Describe yourself as you honestly see yourself, in relation to other people you know of the same sex as you are, and roughly your same age. Indicate for each statement whether it is 1. Very Inaccurate, 2. Moderately Inaccurate, 3. Neither Accurate Nor Inaccurate, 4. Moderately Accurate, or 5. Very Accurate as a descr…	Describe yourself as you generally are now, not as you wish to be in the future. Describe yourself as you honestly see yourself, in relation to other people you know of the same sex as you are, and roughly your same age. Indicate for each statement whether it is 1. Very Inaccurate, 2. Moderately Inaccurate, 3. Neither Accurate Nor Inaccurate, 4. Moderately Accurate, or 5. Very Accurate as a descr…	Describe yourself as you generally are now, not as you wish to be in the future. Describe yourself as you honestly see yourself, in relation to other people you know of the same sex as you are, and roughly your same age. Indicate for each statement whether it is 1. Very Inaccurate, 2. Moderately Inaccurate, 3. Neither Accurate Nor Inaccurate, 4. Moderately Accurate, or 5. Very Accurate as a descr…	Describe yourself as you generally are now, not as you wish to be in the future. Describe yourself as you honestly see yourself, in relation to other people you know of the same sex as you are, and roughly your same age. Indicate for each statement whether it is 1. Very Inaccurate, 2. Moderately Inaccurate, 3. Neither Accurate Nor Inaccurate, 4. Moderately Accurate, or 5. Very Accurate as a descr…	Describe yourself as you generally are now, not as you wish to be in the future. Describe yourself as you honestly see yourself, in relation to other people you know of the same sex as you are, and roughly your same age. Indicate for each statement whether it is 1. Very Inaccurate, 2. Moderately Inaccurate, 3. Neither Accurate Nor Inaccurate, 4. Moderately Accurate, or 5. Very Accurate as a descr…	Describe yourself as you generally are now, not as you wish to be in the future. Describe yourself as you honestly see yourself, in relation to other people you know of the same sex as you are, and roughly your same age. Indicate for each statement whether it is 1. Very Inaccurate, 2. Moderately Inaccurate, 3. Neither Accurate Nor Inaccurate, 4. Moderately Accurate, or 5. Very Accurate as a descr…	Describe yourself as you generally are now, not as you wish to be in the future. Describe yourself as you honestly see yourself, in relation to other people you know of the same sex as you are, and roughly your same age. Indicate for each statement whether it is 1. Very Inaccurate, 2. Moderately Inaccurate, 3. Neither Accurate Nor Inaccurate, 4. Moderately Accurate, or 5. Very Accurate as a descr…	Describe yourself as you generally are now, not as you wish to be in the future. Describe yourself as you honestly see yourself, in relation to other people you know of the same sex as you are, and roughly your same age. Indicate for each statement whether it is 1. Very Inaccurate, 2. Moderately Inaccurate, 3. Neither Accurate Nor Inaccurate, 4. Moderately Accurate, or 5. Very Accurate as a descr…	Describe yourself as you generally are now, not as you wish to be in the future. Describe yourself as you honestly see yourself, in relation to other people you know of the same sex as you are, and roughly your same age. Indicate for each statement whether it is 1. Very Inaccurate, 2. Moderately Inaccurate, 3. Neither Accurate Nor Inaccurate, 4. Moderately Accurate, or 5. Very Accurate as a descr…	Describe yourself as you generally are now, not as you wish to be in the future. Describe yourself as you honestly see yourself, in relation to other people you know of the same sex as you are, and roughly your same age. Indicate for each statement whether it is 1. Very Inaccurate, 2. Moderately Inaccurate, 3. Neither Accurate Nor Inaccurate, 4. Moderately Accurate, or 5. Very Accurate as a descr…	Describe yourself as you generally are now, not as you wish to be in the future. Describe yourself as you honestly see yourself, in relation to other people you know of the same sex as you are, and roughly your same age. Indicate for each statement whether it is 1. Very Inaccurate, 2. Moderately Inaccurate, 3. Neither Accurate Nor Inaccurate, 4. Moderately Accurate, or 5. Very Accurate as a descr…	Describe yourself as you generally are now, not as you wish to be in the future. Describe yourself as you honestly see yourself, in relation to other people you know of the same sex as you are, and roughly your same age. Indicate for each statement whether it is 1. Very Inaccurate, 2. Moderately Inaccurate, 3. Neither Accurate Nor Inaccurate, 4. Moderately Accurate, or 5. Very Accurate as a descr…	Describe yourself as you generally are now, not as you wish to be in the future. Describe yourself as you honestly see yourself, in relation to other people you know of the same sex as you are, and roughly your same age. Indicate for each statement whether it is 1. Very Inaccurate, 2. Moderately Inaccurate, 3. Neither Accurate Nor Inaccurate, 4. Moderately Accurate, or 5. Very Accurate as a descr…	What do you believe the probability of an event happening is, when the term used to describe it is, - Always	What do you believe the probability of an event happening is, when the term used to describe it is, - Almost always	What do you believe the probability of an event happening is, when the term used to describe it is, - Certain	What do you believe the probability of an event happening is, when the term used to describe it is, - Almost certain	What do you believe the probability of an event happening is, when the term used to describe it is, - Very frequent	What do you believe the probability of an event happening is, when the term used to describe it is, - Frequent	What do you believe the probability of an event happening is, when the term used to describe it is, - Not infrequent	What do you believe the probability of an event happening is, when the term used to describe it is, - Infrequent	What do you believe the probability of an event happening is, when the term used to describe it is, - Very infrequent	What do you believe the probability of an event happening is, when the term used to describe it is, - Very high probability	What do you believe the probability of an event happening is, when the term used to describe it is, - High probability	What do you believe the probability of an event happening is, when the term used to describe it is, - Moderate probability	What do you believe the probability of an event happening is, when the term used to describe it is, - Low probability	What do you believe the probability of an event happening is, when the term used to describe it is, - Very low probability	What do you believe the probability of an event happening is, when the term used to describe it is, - Very likely	What do you believe the probability of an event happening is, when the term used to describe it is, - Likely	What do you believe the probability of an event happening is, when the term used to describe it is, - Unlikely	What do you believe the probability of an event happening is, when the term used to describe it is, - Very unlikely	What do you believe the probability of an event happening is, when the term used to describe it is, - Very probable	What do you believe the probability of an event happening is, when the term used to describe it is, - Probable	What do you believe the probability of an event happening is, when the term used to describe it is, - Improbable	What do you believe the probability of an event happening is, when the term used to describe it is, - Very improbable	What do you believe the probability of an event happening is, when the term used to describe it is, - Very often
{"ImportId":"duration"}	{"ImportId":"finished"}	{"ImportId":"QID6"}	{"ImportId":"QID5_TEXT"}	{"ImportId":"QID7"}	{"ImportId":"QID8"}	{"ImportId":"QID9"}	{"ImportId":"QID4_1"}	{"ImportId":"QID4_2"}	{"ImportId":"QID4_3"}	{"ImportId":"QID4_4"}	{"ImportId":"QID4_5"}	{"ImportId":"QID4_6"}	{"ImportId":"QID4_7"}	{"ImportId":"QID4_8"}	{"ImportId":"QID4_9"}	{"ImportId":"QID4_10"}	{"ImportId":"QID4_11"}	{"ImportId":"QID4_12"}	{"ImportId":"QID4_13"}	{"ImportId":"QID4_14"}	{"ImportId":"QID4_15"}	{"ImportId":"QID4_16"}	{"ImportId":"QID4_17"}	{"ImportId":"QID4_18"}	{"ImportId":"QID4_19"}	{"ImportId":"QID4_20"}	{"ImportId":"QID1_1"}	{"ImportId":"QID1_2"}	{"ImportId":"QID1_3"}	{"ImportId":"QID1_4"}	{"ImportId":"QID1_5"}	{"ImportId":"QID1_6"}	{"ImportId":"QID1_7"}	{"ImportId":"QID1_8"}	{"ImportId":"QID1_9"}	{"ImportId":"QID1_10"}	{"ImportId":"QID1_11"}	{"ImportId":"QID1_12"}	{"ImportId":"QID1_13"}	{"ImportId":"QID1_14"}	{"ImportId":"QID1_15"}	{"ImportId":"QID1_16"}	{"ImportId":"QID1_17"}	{"ImportId":"QID1_18"}	{"ImportId":"QID1_19"}	{"ImportId":"QID1_20"}	{"ImportId":"QID1_21"}	{"ImportId":"QID1_22"}	{"ImportId":"QID1_23"}
497	TRUE	Male	22	Hispanic	Senior	Full time	Very Inaccurate	Moderately Accurate	Moderately Accurate	Moderately Inaccurate	Moderately Accurate	Very Accurate	Very Accurate	Very Inaccurate	Very Accurate	Moderately Inaccurate	Very Inaccurate	Neither Accurate Nor Inaccurate	Very Accurate	Very Accurate	Moderately Accurate	Very Accurate	Moderately Accurate	Very Inaccurate	Moderately Accurate	Moderately Accurate	99	86	98	76	85	90	91	6	15	90	93	50	25	27	88	66	21	10	75	50	14	12	94
386	TRUE	Female	19	White	Junior	Part time	Neither Accurate Nor Inaccurate	Moderately Accurate	Very Inaccurate	Moderately Inaccurate	Moderately Accurate	Moderately Inaccurate	Moderately Inaccurate	Moderately Accurate	Moderately Accurate	Moderately Inaccurate	Moderately Accurate	Very Accurate	Neither Accurate Nor Inaccurate	Moderately Inaccurate	Moderately Inaccurate	Neither Accurate Nor Inaccurate	Very Inaccurate	Moderately Accurate	Neither Accurate Nor Inaccurate	Very Inaccurate	100	95	100	95	95	90	88	4	4	97	91	50	10	1	95	91	2	6	96	94	14	2	94
384	TRUE	Male	20	White	Junior	Full time	Moderately Accurate	Moderately Accurate	Neither Accurate Nor Inaccurate	Very Inaccurate	Very Accurate	Very Inaccurate	Neither Accurate Nor Inaccurate	Moderately Inaccurate	Very Accurate	Very Inaccurate	Very Accurate	Moderately Accurate	Very Accurate	Moderately Inaccurate	Moderately Inaccurate	Very Inaccurate	Very Inaccurate	Very Inaccurate	Very Accurate	Moderately Inaccurate	100	98	100	88	90	83	60	20	29	84	81	50	29	30	80	73	20	19	80	70	40	11	90
356	TRUE	Male	20	White	Junior	Full time	Neither Accurate Nor Inaccurate	Moderately Accurate	Moderately Accurate	Moderately Accurate	Moderately Accurate	Moderately Inaccurate	Moderately Accurate	Moderately Inaccurate	Moderately Accurate	Very Inaccurate	Moderately Inaccurate	Neither Accurate Nor Inaccurate	Moderately Accurate	Moderately Inaccurate	Very Inaccurate	Very Inaccurate	Very Inaccurate	Moderately Inaccurate	Neither Accurate Nor Inaccurate	Very Inaccurate	55	93	100	96	59	67	53	8	5	84	84	63	21	6	60	87	7	14	86	70	17	23	61
565	TRUE	Male	22	White	Senior	Full time	Moderately Inaccurate	Very Accurate	Moderately Accurate	Moderately Inaccurate	Moderately Accurate	Moderately Accurate	Moderately Inaccurate	Moderately Inaccurate	Neither Accurate Nor Inaccurate	Moderately Inaccurate	Moderately Inaccurate	Moderately Accurate	Moderately Accurate	Neither Accurate Nor Inaccurate	Very Inaccurate	Moderately Accurate	Moderately Inaccurate	Moderately Inaccurate	Moderately Accurate	Moderately Inaccurate	100	80	100	95	80	80	60	30	10	95	90	75	15	15	80	75	15	5	90	75	20	10	80
452	TRUE	Female	25	White	Graduate Student	Full time	Moderately Inaccurate	Very Accurate		Moderately Inaccurate	Very Inaccurate	Very Inaccurate	Very Inaccurate	Moderately Accurate	Very Inaccurate	Very Inaccurate	Very Accurate	Very Accurate	Very Accurate	Moderately Accurate	Very Inaccurate	Very Accurate	Very Inaccurate	Moderately Accurate	Very Inaccurate	Very Accurate	100	95	100	95	80	45	60	10	20	90	75	50	10	5	75	60	10	20	60	60	10	70	30
754	TRUE	Male	21	Hispanic	Senior	Full time	Moderately Accurate	Moderately Accurate	Very Inaccurate	Very Accurate	Moderately Accurate	Neither Accurate Nor Inaccurate	Moderately Inaccurate	Moderately Accurate	Very Inaccurate	Moderately Inaccurate	Very Inaccurate	Moderately Accurate	Very Accurate	Very Accurate	Moderately Inaccurate	Neither Accurate Nor Inaccurate	Moderately Inaccurate	Moderately Accurate	Very Inaccurate	Moderately Inaccurate	100	80	85	95	65	65	45	25	15	85	90	60	20	10		70	35	10	85	60		20	75
838	TRUE	Female	41	Asian	Graduate Student	Full time	Neither Accurate Nor Inaccurate	Moderately Accurate	Moderately Accurate	Very Inaccurate	Moderately Accurate	Neither Accurate Nor Inaccurate	Neither Accurate Nor Inaccurate	Moderately Inaccurate	Moderately Accurate	Very Inaccurate	Moderately Inaccurate	Neither Accurate Nor Inaccurate	Neither Accurate Nor Inaccurate	Moderately Inaccurate	Very Inaccurate	Moderately Accurate	Neither Accurate Nor Inaccurate	Moderately Inaccurate	Moderately Accurate	Moderately Inaccurate	100	90	100	90	80	80	70	15	10	95	85	50	15	5	70	65	35	15	90	80	20	10	85
531	TRUE	Male	22	White	Graduate Student	Full time	Neither Accurate Nor Inaccurate	Moderately Accurate	Neither Accurate Nor Inaccurate	Moderately Accurate	Very Accurate	Moderately Inaccurate	Moderately Inaccurate	Neither Accurate Nor Inaccurate	Moderately Accurate	Moderately Inaccurate	Neither Accurate Nor Inaccurate	Very Accurate	Moderately Accurate	Moderately Accurate	Very Inaccurate	Moderately Inaccurate	Moderately Inaccurate	Moderately Inaccurate	Moderately Inaccurate	Very Inaccurate	100	96	100	98	80	70	25	5	2	97	80	35	8	1	80	70	4	1	80	60	4	1	80
516	TRUE	Male	25	Asian	Graduate Student	Full time	Moderately Inaccurate	Moderately Accurate	Moderately Accurate	Neither Accurate Nor Inaccurate	Moderately Accurate	Moderately Accurate	Moderately Inaccurate	Moderately Inaccurate	Moderately Accurate	Moderately Inaccurate	Moderately Inaccurate	Moderately Accurate	Moderately Accurate	Neither Accurate Nor Inaccurate	Moderately Inaccurate	Moderately Accurate	Moderately Inaccurate	Moderately Inaccurate	Moderately Inaccurate	Very Inaccurate	100	92	72	96	72	62	52	37	55	85	75	32	30	9	88	64	30	8	80	65	16	14	58
610	TRUE	Male	22	White	Senior	Full time	Neither Accurate Nor Inaccurate	Moderately Accurate	Very Accurate	Moderately Inaccurate	Very Accurate	Moderately Accurate	Neither Accurate Nor Inaccurate	Very Accurate	Moderately Inaccurate	Very Inaccurate	Neither Accurate Nor Inaccurate	Very Accurate	Very Accurate	Very Inaccurate	Very Inaccurate	Moderately Accurate	Neither Accurate Nor Inaccurate	Very Accurate	Very Accurate	Very Inaccurate	100	95	100	99	80	80	53	20	5	90	90	14	14	20	86	80	19	10	85	70	15	20	81
566	TRUE	Female	19	White	Senior	Full time	Moderately Inaccurate	Very Accurate	Moderately Inaccurate	Very Inaccurate	Neither Accurate Nor Inaccurate	Moderately Inaccurate	Very Inaccurate	Very Inaccurate	Very Accurate	Very Inaccurate	Moderately Inaccurate	Very Accurate	Moderately Accurate	Very Inaccurate	Very Inaccurate	Moderately Accurate	Very Inaccurate	Very Inaccurate	Very Accurate	Neither Accurate Nor Inaccurate	100	98	100	94	95	85	5	19	11	93	94	59	19	10	80	85	20	8	91	87	16	5	90
554	TRUE	Female	22	Asian	Graduate Student	Full time	Moderately Accurate	Very Accurate	Neither Accurate Nor Inaccurate	Moderately Inaccurate	Neither Accurate Nor Inaccurate	Moderately Inaccurate	Moderately Inaccurate	Moderately Inaccurate	Moderately Accurate	Neither Accurate Nor Inaccurate	Moderately Accurate	Moderately Accurate	Neither Accurate Nor Inaccurate	Moderately Inaccurate	Moderately Inaccurate	Moderately Inaccurate	Moderately Inaccurate	Moderately Inaccurate	Moderately Accurate	Moderately Inaccurate	91	83	100	77	79	77	81	19	15	96	94	68	27	13	79	72	19	22	79	69	23	9	86
291	TRUE	Female	21	Hispanic	Junior	Full time	Moderately Accurate	Moderately Accurate	Moderately Accurate	Moderately Inaccurate	Neither Accurate Nor Inaccurate	Moderately Inaccurate	Very Inaccurate	Moderately Accurate	Moderately Accurate	Neither Accurate Nor Inaccurate	Neither Accurate Nor Inaccurate	Moderately Accurate	Moderately Accurate	Moderately Inaccurate	Neither Accurate Nor Inaccurate	Moderately Inaccurate	Very Inaccurate	Moderately Inaccurate	Moderately Accurate	Neither Accurate Nor Inaccurate	100	89	100	79	79	88	71	1	20	69	80	31	7	9	69	80	10	2	78	88	0	42	72
456	TRUE	Female	20	African American	Senior	Full time	Neither Accurate Nor Inaccurate	Moderately Accurate	Moderately Accurate	Moderately Accurate	Neither Accurate Nor Inaccurate	Moderately Inaccurate	Neither Accurate Nor Inaccurate	Neither Accurate Nor Inaccurate	Moderately Inaccurate	Moderately Inaccurate	Moderately Inaccurate	Moderately Accurate	Moderately Accurate	Neither Accurate Nor Inaccurate	Moderately Accurate	Neither Accurate Nor Inaccurate	Moderately Inaccurate	Neither Accurate Nor Inaccurate	Neither Accurate Nor Inaccurate	Neither Accurate Nor Inaccurate	100	90	95	90	90	90	70	10	10	90	90	45	10	10	90	50	20	10	70	40	30	20	80
415	TRUE	Female	18	Hispanic	Freshman	Full time	Neither Accurate Nor Inaccurate	Very Accurate	Moderately Inaccurate	Neither Accurate Nor Inaccurate	Moderately Inaccurate	Very Accurate	Very Inaccurate	Very Accurate	Very Accurate	Neither Accurate Nor Inaccurate	Very Inaccurate	Very Accurate	Neither Accurate Nor Inaccurate	Moderately Inaccurate	Neither Accurate Nor Inaccurate	Moderately Accurate	Very Inaccurate	Moderately Inaccurate	Neither Accurate Nor Inaccurate	Neither Accurate Nor Inaccurate	100	91	87	77	86	67	70	29	19	86	71	50	12	15	71	56	17	0	80	61	14	23	71
406	TRUE	Female	19	African American	Senior	Full time	Very Accurate	Very Accurate	Moderately Inaccurate	Moderately Accurate	Moderately Accurate	Very Inaccurate	Very Inaccurate	Moderately Accurate	Moderately Accurate	Moderately Accurate	Very Accurate	Very Accurate	Moderately Accurate	Moderately Accurate	Very Accurate	Very Inaccurate	Very Inaccurate	Neither Accurate Nor Inaccurate	Neither Accurate Nor Inaccurate	Moderately Inaccurate	100	96	67	71	83	72	19	28	28	0	92	52	13	5	93	71	24	24	77	67	17	14	86
429	TRUE	Female	23	White	Senior	Full time	Very Inaccurate	Moderately Accurate	Moderately Accurate	Neither Accurate Nor Inaccurate	Moderately Inaccurate	Moderately Accurate	Moderately Inaccurate	Very Inaccurate	Moderately Inaccurate	Moderately Inaccurate	Very Inaccurate	Moderately Accurate	Very Accurate	Moderately Accurate	Neither Accurate Nor Inaccurate	Moderately Accurate	Moderately Accurate	Very Inaccurate	Neither Accurate Nor Inaccurate	Neither Accurate Nor Inaccurate	100	97	95	97	82	75	29	27	20	90	97	50	26	9	75	80	19	10	98	82	9	19	90
446	TRUE	Male	22	Hispanic	Senior	Part time	Neither Accurate Nor Inaccurate	Very Accurate	Moderately Inaccurate	Very Inaccurate	Moderately Accurate	Neither Accurate Nor Inaccurate	Very Inaccurate	Moderately Accurate	Very Accurate	Neither Accurate Nor Inaccurate	Moderately Accurate	Very Accurate	Moderately Accurate	Very Inaccurate	Neither Accurate Nor Inaccurate	Moderately Inaccurate	Very Inaccurate	Very Inaccurate	Very Accurate	Very Inaccurate	100	90	100	90	80	70	60	30	19	90	80	50	19	10	80	80	30	19	80	60	29	20	80
526	TRUE	Female	22	White	Senior	Part time	Moderately Inaccurate	Neither Accurate Nor Inaccurate	Neither Accurate Nor Inaccurate	Moderately Inaccurate	Moderately Accurate	Moderately Accurate	Moderately Inaccurate	Moderately Accurate	Neither Accurate Nor Inaccurate	Neither Accurate Nor Inaccurate	Moderately Inaccurate	Moderately Accurate	Neither Accurate Nor Inaccurate	Moderately Inaccurate	Moderately Inaccurate	Moderately Accurate	Neither Accurate Nor Inaccurate	Moderately Inaccurate	Neither Accurate Nor Inaccurate	Moderately Inaccurate	100	90	100	90	60	55	45	10	15	71	75	45	10	20	70	55	19	21	70	50	25	10	80
981	TRUE	Male	22	White	Senior	Full time	Neither Accurate Nor Inaccurate	Moderately Inaccurate	Moderately Inaccurate	Moderately Inaccurate	Neither Accurate Nor Inaccurate	Neither Accurate Nor Inaccurate	Very Accurate	Moderately Inaccurate	Very Accurate	Moderately Accurate	Moderately Inaccurate	Very Inaccurate	Moderately Accurate	Very Inaccurate	Moderately Inaccurate	Moderately Inaccurate	Moderately Accurate	Moderately Inaccurate	Very Accurate	Moderately Inaccurate	100	91	100	99	90	75	60	19	3	90	76	50	18	8	91	70	31	6	85	65	9	9	81
418	TRUE	Female	20	White	Senior	Part time	Moderately Accurate	Very Accurate	Moderately Accurate	Very Inaccurate	Moderately Accurate	Very Inaccurate	Very Inaccurate	Neither Accurate Nor Inaccurate	Moderately Accurate	Moderately Inaccurate	Neither Accurate Nor Inaccurate	Very Accurate	Very Accurate	Very Inaccurate	Very Inaccurate	Very Inaccurate	Very Inaccurate	Very Inaccurate	Moderately Accurate	Moderately Inaccurate	100	99	100	98	97	84		35	24	99	96	57	21	7	96	89	2	11	98	83	4	6	99
752	TRUE	Female	22	White	Senior	Full time	Neither Accurate Nor Inaccurate	Very Accurate	Moderately Accurate	Neither Accurate Nor Inaccurate	Very Accurate	Moderately Inaccurate	Very Inaccurate	Very Inaccurate	Moderately Accurate	Moderately Inaccurate	Moderately Accurate	Very Accurate	Moderately Accurate	Neither Accurate Nor Inaccurate	Moderately Inaccurate	Moderately Inaccurate	Very Inaccurate	Moderately Inaccurate	Moderately Inaccurate	Very Inaccurate	100	95	99	91	90	75	50	15	3	95	95	45	10	5	90	75	5	5	90	50	1	3	70
7866	TRUE	Female	35	White	Graduate Student	Full time	Neither Accurate Nor Inaccurate	Very Accurate	Very Accurate	Moderately Inaccurate	Neither Accurate Nor Inaccurate	Moderately Inaccurate	Very Inaccurate	Very Inaccurate	Moderately Accurate	Very Inaccurate	Very Accurate	Very Accurate	Very Accurate	Neither Accurate Nor Inaccurate	Very Inaccurate	Moderately Inaccurate	Very Inaccurate	Very Inaccurate	Neither Accurate Nor Inaccurate	Very Inaccurate	100	98	100	96	80	60	60	20	20	98	98	75	5	5	95	90	1	2	95	80	3	2	80
333	TRUE	Male	22	White	Senior	Part time	Moderately Inaccurate	Very Inaccurate	Moderately Inaccurate	Very Accurate	Very Inaccurate	Moderately Accurate	Very Accurate	Very Accurate	Very Inaccurate	Very Inaccurate	Neither Accurate Nor Inaccurate	Very Inaccurate	Very Inaccurate	Very Inaccurate	Very Accurate	Very Accurate	Very Accurate	Very Accurate	Very Inaccurate	Very Accurate	100	95	81	81	76	70	50	10	14	95	91	49	9	15	81	71	30	9	81	70	9	15	91
481	TRUE	Male	38	Hispanic	Senior	Full time	Very Inaccurate	Very Accurate	Neither Accurate Nor Inaccurate	Neither Accurate Nor Inaccurate	Very Accurate	Very Accurate	Very Inaccurate	Neither Accurate Nor Inaccurate	Moderately Accurate	Very Inaccurate	Very Inaccurate	Very Accurate	Moderately Accurate	Neither Accurate Nor Inaccurate	Very Inaccurate	Moderately Inaccurate	Very Inaccurate	Very Inaccurate	Neither Accurate Nor Inaccurate	Very Inaccurate	100	89	100	100	80	23	65	17	26	91	77	55	24	14	75	89	26	21	86	81	14	17	70
500	TRUE	Female	21	Hispanic	Senior	Full time	Moderately Inaccurate	Very Accurate	Very Accurate	Neither Accurate Nor Inaccurate	Neither Accurate Nor Inaccurate	Moderately Accurate	Moderately Inaccurate	Moderately Accurate	Moderately Accurate	Neither Accurate Nor Inaccurate	Moderately Inaccurate	Moderately Accurate	Moderately Accurate	Neither Accurate Nor Inaccurate	Neither Accurate Nor Inaccurate	Moderately Accurate	Moderately Accurate	Neither Accurate Nor Inaccurate	Moderately Inaccurate	Moderately Accurate	28	9	0	21	8	22	0	0	0	0	0	0	4	0	34	49	11	0	0	0	0	0	10
441	TRUE	Male	29	White	Senior	Full time	Moderately Inaccurate	Moderately Accurate	Neither Accurate Nor Inaccurate	Moderately Inaccurate	Moderately Accurate	Neither Accurate Nor Inaccurate	Neither Accurate Nor Inaccurate	Moderately Accurate	Neither Accurate Nor Inaccurate	Moderately Inaccurate	Moderately Inaccurate	Moderately Accurate	Neither Accurate Nor Inaccurate	Moderately Accurate	Moderately Inaccurate	Moderately Accurate	Neither Accurate Nor Inaccurate	Moderately Inaccurate	Moderately Accurate	Moderately Inaccurate	100	99	100	90	80	80	60	20	30	90	80	70	30	5	90	70	30	10	90	60	30	10	90
461	TRUE	Female	19	African American	Senior	Full time	Moderately Inaccurate	Moderately Accurate	Moderately Inaccurate	Moderately Accurate	Neither Accurate Nor Inaccurate	Moderately Accurate	Moderately Inaccurate	Moderately Accurate	Neither Accurate Nor Inaccurate	Moderately Accurate	Very Inaccurate	Moderately Inaccurate	Moderately Accurate	Neither Accurate Nor Inaccurate	Moderately Inaccurate	Neither Accurate Nor Inaccurate	Moderately Accurate	Moderately Inaccurate	Moderately Inaccurate	Moderately Accurate	100	95	100	97	94	85	25	11	9	93	90	67	14	24	79	77	8	13	89	60	2	5	73
624	TRUE	Male	21	African American	Senior	Full time	Moderately Accurate	Moderately Inaccurate	Moderately Inaccurate	Very Inaccurate	Moderately Accurate	Moderately Accurate	Very Inaccurate	Very Inaccurate	Moderately Accurate	Moderately Accurate	Very Inaccurate	Very Inaccurate	Very Accurate	Very Inaccurate	Neither Accurate Nor Inaccurate	Moderately Accurate	Moderately Inaccurate	Moderately Inaccurate	Moderately Accurate	Moderately Inaccurate	100	90	91	95	80	70	55	35	0	85	76	50	16	10	81	60	19	9	75	81	20	14	80
807	TRUE	Male	22	White	Senior	Full time	Neither Accurate Nor Inaccurate	Very Accurate	Very Accurate	Moderately Inaccurate	Moderately Accurate	Moderately Inaccurate	Very Inaccurate	Moderately Accurate	Moderately Accurate	Moderately Inaccurate	Moderately Accurate	Very Accurate	Very Accurate	Moderately Inaccurate	Moderately Accurate	Moderately Inaccurate	Moderately Inaccurate	Neither Accurate Nor Inaccurate	Neither Accurate Nor Inaccurate	Moderately Accurate	100	89	89	71	85	65	60	25	9	90	81	54	20	14	71	67	22	17	80	55	12	15	81
1436	TRUE	Female	19	White	Senior	Full time	Neither Accurate Nor Inaccurate	Very Accurate	Moderately Accurate	Very Accurate	Neither Accurate Nor Inaccurate	Neither Accurate Nor Inaccurate	Moderately Inaccurate	Moderately Accurate	Neither Accurate Nor Inaccurate	Neither Accurate Nor Inaccurate	Moderately Accurate	Very Accurate	Moderately Accurate	Moderately Accurate	Moderately Inaccurate	Neither Accurate Nor Inaccurate	Moderately Inaccurate	Very Accurate	Moderately Inaccurate	Moderately Inaccurate	100	91	100	95	9	70	80	24	13	87	80	50	15	20	70	65	34	20	85	65	20	12	87
2250	TRUE	Female	21	African American	Senior	Full time	Very Accurate	Very Accurate	Moderately Accurate	Neither Accurate Nor Inaccurate	Neither Accurate Nor Inaccurate	Very Inaccurate	Very Inaccurate	Moderately Inaccurate	Neither Accurate Nor Inaccurate	Moderately Inaccurate	Very Accurate	Very Accurate	Very Accurate	Moderately Accurate	Moderately Inaccurate	Very Inaccurate	Very Inaccurate	Moderately Inaccurate	Moderately Accurate	Moderately Inaccurate	100	89	100	59	81	68	26	26	34	71	81	13	38	14	60	68	26	17	54	71	22	22	77
469	TRUE	Female	20	White	Senior	Full time	Moderately Inaccurate	Moderately Accurate	Moderately Accurate	Neither Accurate Nor Inaccurate	Moderately Accurate	Moderately Accurate	Moderately Inaccurate	Moderately Inaccurate	Moderately Inaccurate	Moderately Accurate	Moderately Inaccurate	Moderately Inaccurate	Moderately Accurate	Neither Accurate Nor Inaccurate	Moderately Inaccurate	Moderately Accurate	Moderately Inaccurate	Moderately Inaccurate	Moderately Inaccurate	Moderately Inaccurate	91	73	81	82	91	62	51	19	8	82	81	51	29	19	81	70	4	19		77	40	22	84
573	TRUE	Female	25	White	Graduate Student	Part time	Moderately Accurate	Moderately Accurate	Moderately Accurate	Moderately Inaccurate	Moderately Accurate	Very Inaccurate	Very Inaccurate	Moderately Inaccurate	Moderately Accurate	Moderately Inaccurate	Moderately Accurate	Moderately Accurate	Moderately Accurate	Moderately Inaccurate	Moderately Inaccurate	Very Inaccurate	Very Inaccurate	Very Inaccurate	Moderately Accurate	Very Inaccurate	99	95	100	99	85	66	65	33	11	97	90	70	14	5	95	75	41	19	97	57	24	20	89
221	TRUE	Female	25	White	Graduate Student	Part time	Very Accurate	Very Accurate	Moderately Accurate	Moderately Accurate	Very Accurate		Moderately Accurate	Very Accurate	Moderately Accurate	Very Accurate	Very Accurate	Neither Accurate Nor Inaccurate	Moderately Inaccurate	Moderately Accurate	Neither Accurate Nor Inaccurate		Moderately Inaccurate	Neither Accurate Nor Inaccurate	Moderately Accurate	Moderately Accurate	100	95	100	97	19	90	10	26	79	88	78	50	8	5	94	81	9	13	95	75	21	9	92
469	TRUE	Female	20	Hispanic	Sophomore	Full time	Moderately Inaccurate	Moderately Accurate	Moderately Accurate	Moderately Inaccurate	Moderately Accurate	Moderately Inaccurate	Very Inaccurate	Moderately Accurate	Very Accurate	Moderately Inaccurate	Moderately Inaccurate	Moderately Accurate	Moderately Accurate	Very Inaccurate	Moderately Inaccurate	Moderately Inaccurate	Very Inaccurate	Very Inaccurate	Moderately Accurate	Moderately Inaccurate	100	90	100	99	90	60	60	10	10	95	90	50	30	10	95	75	10	0	96	80	10	5	90
429	TRUE	Female	20	White	Sophomore	Full time	Neither Accurate Nor Inaccurate	Very Accurate	Moderately Accurate	Moderately Inaccurate	Neither Accurate Nor Inaccurate	Neither Accurate Nor Inaccurate	Moderately Inaccurate	Moderately Accurate	Moderately Accurate	Neither Accurate Nor Inaccurate	Moderately Inaccurate	Moderately Accurate	Neither Accurate Nor Inaccurate	Neither Accurate Nor Inaccurate	Neither Accurate Nor Inaccurate	Moderately Accurate	Neither Accurate Nor Inaccurate	Neither Accurate Nor Inaccurate	Moderately Inaccurate	Moderately Inaccurate	100	94	100	92	89	92	73	8	6	96	87	61	6	12	81	84	19	9	91	62	2	10	91
249	TRUE	Female	24	White	Senior	Full time	Moderately Inaccurate	Neither Accurate Nor Inaccurate	Moderately Accurate	Neither Accurate Nor Inaccurate	Moderately Accurate	Moderately Accurate	Moderately Inaccurate	Moderately Inaccurate	Neither Accurate Nor Inaccurate	Moderately Inaccurate	Neither Accurate Nor Inaccurate	Moderately Accurate	Neither Accurate Nor Inaccurate	Neither Accurate Nor Inaccurate	Neither Accurate Nor Inaccurate	Moderately Inaccurate	Moderately Accurate	Moderately Inaccurate	Moderately Inaccurate	Moderately Inaccurate	45	58	39	60	45	50	32	35	56	42	41	51	32	42	29	34	41	48	47	42	53	30	34
463	TRUE	Female	20	White	Junior	Full time	Very Inaccurate	Very Accurate	Moderately Accurate	Moderately Inaccurate	Moderately Inaccurate	Moderately Accurate	Very Inaccurate	Moderately Inaccurate	Moderately Inaccurate	Moderately Accurate	Moderately Inaccurate	Very Accurate	Very Accurate	Moderately Accurate	Moderately Inaccurate	Moderately Accurate	Very Inaccurate	Moderately Inaccurate	Moderately Inaccurate	Moderately Accurate	100	91	100	95	90	75	40	15	10	93	87	50	15	3	81	70	10	5	90	60	6	3	80
286	TRUE	Female	23	Hispanic	Junior	Full time	Moderately Inaccurate	Very Accurate	Very Accurate	Neither Accurate Nor Inaccurate	Neither Accurate Nor Inaccurate	Moderately Inaccurate	Very Inaccurate	Moderately Inaccurate	Moderately Accurate	Neither Accurate Nor Inaccurate	Moderately Accurate	Moderately Accurate	Very Accurate	Neither Accurate Nor Inaccurate	Neither Accurate Nor Inaccurate	Moderately Inaccurate	Very Inaccurate	Very Inaccurate	Very Inaccurate	Very Inaccurate	100	76	100	86	72	84	58	28	29	93	91	71	23	8	80	60	6	21	90	85	0	10	83
526	TRUE	Female	18	White	Freshman	Full time	Neither Accurate Nor Inaccurate	Moderately Accurate	Neither Accurate Nor Inaccurate	Neither Accurate Nor Inaccurate	Very Accurate	Neither Accurate Nor Inaccurate	Moderately Inaccurate	Moderately Inaccurate	Moderately Inaccurate	Moderately Inaccurate	Neither Accurate Nor Inaccurate	Moderately Accurate	Neither Accurate Nor Inaccurate	Neither Accurate Nor Inaccurate	Moderately Accurate	Neither Accurate Nor Inaccurate	Moderately Inaccurate	Moderately Accurate	Neither Accurate Nor Inaccurate	Moderately Inaccurate	99	91	95	81	95	91	50	29	20	92	90	65	33	20	80	60	24	14	80	65	30	18	80
479	TRUE	Female	21	White	Senior	Full time	Moderately Inaccurate	Neither Accurate Nor Inaccurate	Neither Accurate Nor Inaccurate	Neither Accurate Nor Inaccurate	Moderately Accurate	Moderately Accurate	Neither Accurate Nor Inaccurate	Neither Accurate Nor Inaccurate	Moderately Inaccurate	Neither Accurate Nor Inaccurate	Moderately Inaccurate	Neither Accurate Nor Inaccurate	Moderately Accurate	Moderately Accurate	Neither Accurate Nor Inaccurate	Moderately Accurate	Neither Accurate Nor Inaccurate	Moderately Inaccurate	Moderately Inaccurate	Moderately Inaccurate	100	92	100	94	90	90	15	10	19	94	90	51	19	11	89	80	21	19	86	88	30	5	100
772	TRUE	Female	23	African American	Senior	Part time	Moderately Accurate	Very Accurate	Moderately Accurate	Neither Accurate Nor Inaccurate	Very Accurate	Neither Accurate Nor Inaccurate	Very Inaccurate	Very Inaccurate	Neither Accurate Nor Inaccurate	Moderately Inaccurate	Neither Accurate Nor Inaccurate	Very Accurate	Very Accurate	Moderately Accurate	Moderately Inaccurate	Moderately Accurate	Very Inaccurate	Very Inaccurate	Very Inaccurate	Very Inaccurate	100	85	90	90	80	90	52	20	35	85	90	70	20	25	80	80	10	35	70	55	19	20	90
789	TRUE	Male	18	Asian	Sophomore	Full time	Moderately Accurate	Neither Accurate Nor Inaccurate	Neither Accurate Nor Inaccurate	Moderately Accurate	Moderately Accurate	Very Accurate	Neither Accurate Nor Inaccurate	Very Inaccurate	Neither Accurate Nor Inaccurate	Moderately Inaccurate	Neither Accurate Nor Inaccurate	Moderately Accurate	Moderately Accurate	Moderately Accurate	Neither Accurate Nor Inaccurate	Neither Accurate Nor Inaccurate	Moderately Inaccurate	Neither Accurate Nor Inaccurate	Neither Accurate Nor Inaccurate	Moderately Inaccurate	100	95	60	40	20	60	70	40	30	99	90	50	10	1	80	80	5	10	95	60	15	5	90
443	TRUE	Female	21	Asian	Junior	Full time	Very Inaccurate	Moderately Accurate	Moderately Inaccurate	Moderately Accurate	Moderately Accurate	Neither Accurate Nor Inaccurate	Neither Accurate Nor Inaccurate	Moderately Accurate	Moderately Inaccurate	Moderately Inaccurate	Moderately Inaccurate	Moderately Accurate	Neither Accurate Nor Inaccurate	Neither Accurate Nor Inaccurate	Neither Accurate Nor Inaccurate	Moderately Accurate	Moderately Inaccurate	Moderately Inaccurate	Moderately Accurate	Moderately Inaccurate	39	0	19	32	9	40	10	17	29	38	22	40	14	20	19	30	9	20	50	39	9	15	30
231	TRUE	Female	20	Hispanic	Junior	Part time	Very Inaccurate	Moderately Accurate	Moderately Accurate	Very Inaccurate	Very Inaccurate	Neither Accurate Nor Inaccurate	Very Inaccurate	Very Inaccurate	Moderately Accurate	Neither Accurate Nor Inaccurate	Moderately Accurate	Moderately Accurate	Moderately Accurate	Moderately Inaccurate	Moderately Inaccurate	Moderately Inaccurate	Moderately Inaccurate	Moderately Inaccurate	Neither Accurate Nor Inaccurate	Moderately Inaccurate	96		16	8	91	17	19	4	9	100		29	1			60	0	18	91	15	6	16	91
320	TRUE	Male	33	African American	Junior	Part time	Neither Accurate Nor Inaccurate	Moderately Accurate	Very Accurate	Very Inaccurate	Neither Accurate Nor Inaccurate	Very Accurate	Moderately Inaccurate	Very Inaccurate	Very Accurate	Very Inaccurate	Neither Accurate Nor Inaccurate	Very Accurate	Very Accurate	Moderately Inaccurate	Moderately Inaccurate	Very Accurate	Moderately Inaccurate	Very Inaccurate	Moderately Accurate	Moderately Inaccurate	100	89	100	98	75	91	17	35	82		92	45	5	14	96	67	8	18	77	92	10	4	94
435	TRUE	Female	18	Asian	Freshman	Full time	Moderately Inaccurate	Very Accurate	Moderately Accurate	Very Inaccurate	Neither Accurate Nor Inaccurate	Moderately Inaccurate	Very Inaccurate	Neither Accurate Nor Inaccurate	Neither Accurate Nor Inaccurate	Moderately Inaccurate	Moderately Accurate	Very Accurate	Very Accurate	Very Inaccurate	Neither Accurate Nor Inaccurate	Neither Accurate Nor Inaccurate	Very Inaccurate	Moderately Inaccurate	Very Inaccurate	Neither Accurate Nor Inaccurate	90	90	80	80	93	60	30	10	5	97	98	60	5	6	90	90	25	6	85	85	30	5	85
234	TRUE	Female	21	Asian	Junior	Part time	Very Accurate	Very Accurate	Moderately Accurate	Moderately Inaccurate	Very Accurate	Moderately Inaccurate	Very Inaccurate	Moderately Inaccurate	Neither Accurate Nor Inaccurate	Moderately Inaccurate	Very Accurate	Moderately Accurate	Moderately Inaccurate	Moderately Accurate	Moderately Inaccurate	Very Inaccurate	Very Inaccurate	Neither Accurate Nor Inaccurate	Neither Accurate Nor Inaccurate	Moderately Inaccurate
533	TRUE	Female	21	Asian	Junior	Part time	Very Accurate	Very Accurate	Moderately Accurate	Moderately Inaccurate	Moderately Accurate	Moderately Inaccurate	Very Inaccurate	Moderately Inaccurate	Moderately Inaccurate	Moderately Inaccurate	Very Accurate	Moderately Accurate	Moderately Inaccurate	Moderately Accurate	Moderately Inaccurate	Very Inaccurate	Very Inaccurate	Moderately Inaccurate	Neither Accurate Nor Inaccurate	Moderately Inaccurate	90	95	100	99	90	85	70	10	5	90	90	60	20	1	90	70	10	90	90	70	1	5	90
300	TRUE	Male	19	Hispanic	Sophomore	Full time	Very Inaccurate	Moderately Accurate	Moderately Accurate	Very Inaccurate	Very Inaccurate	Very Accurate	Neither Accurate Nor Inaccurate	Moderately Inaccurate	Moderately Accurate	Very Accurate	Moderately Inaccurate	Moderately Inaccurate	Moderately Accurate	Very Inaccurate	Very Accurate	Moderately Accurate	Neither Accurate Nor Inaccurate	Moderately Inaccurate	Moderately Inaccurate	Moderately Accurate	99	77	100	99	93	74	59	45	33	80	94	51	19	14	59	79	15	3	71	47	40	5	89
413	TRUE	Female	31	White	Senior	Full time	Moderately Inaccurate	Moderately Inaccurate	Moderately Inaccurate	Very Inaccurate	Very Inaccurate	Moderately Accurate	Moderately Accurate	Moderately Accurate	Moderately Accurate	Very Inaccurate	Very Inaccurate	Very Inaccurate	Moderately Accurate	Very Inaccurate	Very Inaccurate	Very Accurate	Moderately Accurate	Moderately Accurate	Moderately Inaccurate	Very Accurate	100	99	100	95	91	80	81	19	9	99	90	70	8	3	95	81	8	9	96	81	5	2	90
123	TRUE	Female	19	White	Sophomore	Full time	Neither Accurate Nor Inaccurate	Neither Accurate Nor Inaccurate	Moderately Accurate	Neither Accurate Nor Inaccurate	Moderately Inaccurate	Moderately Accurate	Very Accurate	Moderately Accurate	Neither Accurate Nor Inaccurate	Moderately Inaccurate	Moderately Accurate	Moderately Inaccurate	Moderately Inaccurate	Moderately Accurate	Moderately Accurate	Moderately Accurate	Moderately Inaccurate	Neither Accurate Nor Inaccurate	Very Inaccurate	Very Inaccurate	69	45	73	56	44	63	64	60	46	43	37	69	40	64	65	65	54	44	54	64	68	48	59
384	TRUE	Female	18	African American	Freshman	Full time	Moderately Accurate	Very Accurate	Very Inaccurate	Moderately Inaccurate	Very Accurate	Moderately Inaccurate	Moderately Inaccurate	Moderately Accurate	Moderately Accurate	Neither Accurate Nor Inaccurate	Moderately Accurate	Very Accurate	Neither Accurate Nor Inaccurate	Neither Accurate Nor Inaccurate	Neither Accurate Nor Inaccurate	Moderately Accurate	Very Inaccurate	Very Inaccurate	Very Accurate	Very Inaccurate	100	90	100	90	75	60	20	10	10	50	40	15	10	15	60	80	10	10	70	65	10	15	55
123	TRUE	Female	21	African American	Senior	Full time	Very Inaccurate	Moderately Inaccurate	Moderately Inaccurate	Moderately Inaccurate	Moderately Inaccurate	Neither Accurate Nor Inaccurate	Moderately Inaccurate	Neither Accurate Nor Inaccurate	Neither Accurate Nor Inaccurate	Neither Accurate Nor Inaccurate	Neither Accurate Nor Inaccurate	Neither Accurate Nor Inaccurate	Neither Accurate Nor Inaccurate	Neither Accurate Nor Inaccurate	Neither Accurate Nor Inaccurate	Neither Accurate Nor Inaccurate	Neither Accurate Nor Inaccurate	Neither Accurate Nor Inaccurate	Neither Accurate Nor Inaccurate	Neither Accurate Nor Inaccurate	22	67	32	80	37	49	36	40	45	12	61	32	7	27	69	73	74	24	89	33	23	48	68
266	TRUE	Female	18	White	Freshman	Full time	Moderately Inaccurate	Moderately Accurate	Moderately Accurate	Moderately Inaccurate	Very Accurate	Moderately Accurate	Moderately Inaccurate	Neither Accurate Nor Inaccurate	Moderately Accurate	Moderately Inaccurate	Very Inaccurate	Moderately Accurate	Very Accurate	Moderately Inaccurate	Moderately Inaccurate	Moderately Accurate	Moderately Inaccurate	Moderately Accurate	Very Accurate	Very Inaccurate	100	91	100	95	90	76	39	10	8	95	91	51	9	10	81	81	6	14	96	79	2	2	88
722	TRUE	Female	22	Hispanic	Senior	Part time	Neither Accurate Nor Inaccurate	Very Accurate	Moderately Accurate	Moderately Inaccurate	Very Accurate	Very Inaccurate	Very Inaccurate	Very Accurate	Moderately Accurate	Moderately Inaccurate	Moderately Accurate	Very Accurate	Moderately Inaccurate	Moderately Accurate	Neither Accurate Nor Inaccurate	Moderately Inaccurate	Very Inaccurate	Moderately Inaccurate	Neither Accurate Nor Inaccurate	Very Inaccurate	94	92	63	94	76	80	64	15	41	89	87	54	46	22	74	62	15	10	66	68	33	15	76
369	TRUE	Female	19	White	Sophomore	Full time	Moderately Accurate	Moderately Accurate	Moderately Inaccurate	Neither Accurate Nor Inaccurate	Very Accurate	Moderately Inaccurate	Very Inaccurate	Moderately Accurate	Moderately Inaccurate	Very Inaccurate	Very Accurate	Very Accurate	Very Accurate	Moderately Accurate	Very Inaccurate	Very Inaccurate	Very Inaccurate	Neither Accurate Nor Inaccurate	Neither Accurate Nor Inaccurate	Very Inaccurate	100	91	100	98	82	70	60	19	5	92	81	61	20	9	91	82	5	19	81	71	19	9	81
665	TRUE	Female	18	White	Freshman	Full time	Moderately Inaccurate	Moderately Accurate	Moderately Inaccurate	Moderately Accurate	Very Accurate	Moderately Accurate	Moderately Inaccurate	Moderately Accurate	Moderately Accurate	Moderately Inaccurate	Moderately Inaccurate	Moderately Accurate	Moderately Accurate	Moderately Accurate	Moderately Inaccurate	Moderately Accurate	Moderately Inaccurate	Neither Accurate Nor Inaccurate	Moderately Inaccurate	Moderately Inaccurate	96	80	87	90	75	66	44	34	29	83	72	67	25	13	83	70	24	7	68	70	28	17	90
573	TRUE	Female	20	White	Junior	Full time	Very Inaccurate	Moderately Accurate	Moderately Accurate	Neither Accurate Nor Inaccurate	Moderately Accurate	Very Inaccurate	Very Inaccurate	Moderately Inaccurate	Neither Accurate Nor Inaccurate	Moderately Inaccurate	Neither Accurate Nor Inaccurate	Moderately Accurate	Moderately Accurate	Moderately Accurate	Neither Accurate Nor Inaccurate	Moderately Accurate	Very Inaccurate	Very Inaccurate	Neither Accurate Nor Inaccurate	Neither Accurate Nor Inaccurate	100	45	100	93	85	80	24	0	51	90	80	38	0	6	36	70	30	5	88	45	0	4	80
820	TRUE	Female	21	White	Senior	Full time	Very Inaccurate	Moderately Accurate	Moderately Accurate	Moderately Inaccurate	Moderately Inaccurate	Very Accurate	Moderately Inaccurate	Moderately Inaccurate	Moderately Accurate	Moderately Accurate	Very Inaccurate	Moderately Accurate	Moderately Accurate	Moderately Inaccurate	Moderately Accurate	Very Accurate	Moderately Inaccurate	Moderately Inaccurate	Moderately Inaccurate	Moderately Accurate	100	95	98	95	85	70	60	20	15	90	90	50	15	10	70	70	20	5	90	80	15	1	80
361	TRUE	Male	19	White	Freshman	Full time	Neither Accurate Nor Inaccurate	Moderately Accurate	Moderately Accurate	Moderately Inaccurate	Neither Accurate Nor Inaccurate	Moderately Accurate	Neither Accurate Nor Inaccurate	Neither Accurate Nor Inaccurate	Moderately Accurate	Neither Accurate Nor Inaccurate	Neither Accurate Nor Inaccurate	Moderately Accurate	Moderately Accurate	Neither Accurate Nor Inaccurate	Neither Accurate Nor Inaccurate	Moderately Accurate	Neither Accurate Nor Inaccurate	Moderately Inaccurate	Moderately Accurate	Neither Accurate Nor Inaccurate	100	90	97	84	94	95	24	14	13	93	88	61	15	11	78	81	3	6	88	70	20	69	86
466	TRUE	Female	24	White	Senior	Full time	Moderately Accurate	Very Accurate	Neither Accurate Nor Inaccurate	Moderately Inaccurate	Moderately Inaccurate	Moderately Inaccurate	Moderately Inaccurate	Moderately Accurate	Moderately Accurate	Moderately Inaccurate	Very Accurate	Moderately Accurate	Moderately Accurate	Moderately Accurate	Very Inaccurate	Moderately Inaccurate	Very Inaccurate	Neither Accurate Nor Inaccurate	Neither Accurate Nor Inaccurate	Neither Accurate Nor Inaccurate	100	90	100	95	80	90	70	19	10	90	90	70	10	10	80	80	20	5	80	80	20	10	80
373	TRUE	Female	23	White	Senior	Full time	Neither Accurate Nor Inaccurate	Moderately Accurate	Moderately Accurate	Moderately Inaccurate	Moderately Accurate	Very Inaccurate	Moderately Inaccurate	Neither Accurate Nor Inaccurate	Moderately Accurate	Neither Accurate Nor Inaccurate	Moderately Accurate	Moderately Accurate	Moderately Accurate	Neither Accurate Nor Inaccurate	Moderately Inaccurate	Very Inaccurate	Neither Accurate Nor Inaccurate	Moderately Inaccurate	Neither Accurate Nor Inaccurate	Moderately Inaccurate	100	91	76	70	90	70	20	17	10	100	90	43	23	49	77	60	40	24	81	60	9	23	57
619	TRUE	Female	18	White	Freshman	Full time	Moderately Accurate	Very Accurate	Very Accurate	Moderately Inaccurate	Moderately Inaccurate	Very Inaccurate	Very Inaccurate	Very Inaccurate	Moderately Inaccurate	Neither Accurate Nor Inaccurate	Neither Accurate Nor Inaccurate	Moderately Accurate	Moderately Accurate	Neither Accurate Nor Inaccurate	Neither Accurate Nor Inaccurate	Moderately Inaccurate	Very Inaccurate	Neither Accurate Nor Inaccurate	Moderately Accurate	Neither Accurate Nor Inaccurate	100	98	81	81	90	91	86	9	5	90	98	50	21	9	90	65	20	15	91	50	20	5	90
316	TRUE	Female	21	White	Junior	Full time	Moderately Inaccurate	Moderately Accurate	Neither Accurate Nor Inaccurate	Neither Accurate Nor Inaccurate	Moderately Inaccurate	Moderately Accurate	Moderately Inaccurate	Moderately Inaccurate	Moderately Inaccurate	Neither Accurate Nor Inaccurate	Moderately Inaccurate	Moderately Accurate	Neither Accurate Nor Inaccurate	Neither Accurate Nor Inaccurate	Neither Accurate Nor Inaccurate	Moderately Accurate	Neither Accurate Nor Inaccurate	Moderately Inaccurate	Moderately Accurate	Neither Accurate Nor Inaccurate	100	91	100	71	71	59	62	29	29	91	90	69	20	20	68	60	0	29	57	67	29	31	80
320	TRUE	Female	18	White	Freshman	Part time	Moderately Inaccurate	Moderately Inaccurate	Moderately Inaccurate	Moderately Inaccurate	Moderately Inaccurate	Very Inaccurate	Moderately Inaccurate	Very Inaccurate	Moderately Accurate	Moderately Inaccurate	Neither Accurate Nor Inaccurate	Neither Accurate Nor Inaccurate	Moderately Accurate	Moderately Inaccurate	Moderately Inaccurate	Neither Accurate Nor Inaccurate	Neither Accurate Nor Inaccurate	Moderately Inaccurate	Moderately Inaccurate	Moderately Inaccurate	100	90	100	90	90	80	60	10	20	90	80	50	30	20	70	80	20	10	60	70	20	10	90
756	TRUE	Male	21	White	Junior	Full time	Moderately Inaccurate	Very Accurate	Moderately Accurate	Very Inaccurate	Moderately Accurate	Moderately Inaccurate	Moderately Inaccurate	Very Inaccurate	Moderately Accurate	Moderately Inaccurate	Moderately Accurate	Moderately Accurate	Very Accurate	Very Inaccurate	Moderately Inaccurate	Very Inaccurate	Very Inaccurate	Very Inaccurate	Moderately Accurate	Moderately Inaccurate	100	90	100	95	90	78	80	15	10	100	80	55	25	8	85	75	33	10	77	60	40	1	76
396	TRUE	Female	19	White	Sophomore	Full time	Moderately Inaccurate	Very Accurate	Very Accurate	Neither Accurate Nor Inaccurate	Moderately Accurate	Neither Accurate Nor Inaccurate	Very Inaccurate	Moderately Inaccurate	Moderately Accurate	Neither Accurate Nor Inaccurate	Moderately Accurate	Moderately Accurate	Moderately Accurate	Moderately Inaccurate	Moderately Inaccurate	Neither Accurate Nor Inaccurate	Moderately Inaccurate	Moderately Inaccurate	Neither Accurate Nor Inaccurate	Moderately Inaccurate	100	97	88	89	76	70	56	39	0		89	60	38	18	81	60	23	16	70	70	27	24	82
439	TRUE	Female	17	White	Sophomore	Full time	Moderately Inaccurate	Moderately Inaccurate	Moderately Accurate	Very Inaccurate	Moderately Inaccurate	Very Inaccurate	Very Inaccurate	Very Accurate	Very Inaccurate	Very Accurate	Very Accurate	Very Inaccurate	Very Accurate	Neither Accurate Nor Inaccurate	Moderately Accurate	Very Inaccurate	Neither Accurate Nor Inaccurate	Moderately Accurate	Very Accurate	Moderately Accurate	100	81	100	90	87	77	76	2	2	95		49	4	4	93	70				80	5		83
273	TRUE	Female	20	Hispanic	Junior	Full time	Very Accurate	Very Accurate	Neither Accurate Nor Inaccurate	Neither Accurate Nor Inaccurate	Neither Accurate Nor Inaccurate	Very Accurate	Very Inaccurate	Moderately Accurate	Moderately Accurate	Neither Accurate Nor Inaccurate	Moderately Accurate	Moderately Accurate	Neither Accurate Nor Inaccurate	Moderately Inaccurate	Neither Accurate Nor Inaccurate	Moderately Inaccurate	Very Inaccurate	Neither Accurate Nor Inaccurate	Moderately Accurate	Neither Accurate Nor Inaccurate	100	92	100	97	85	78	45	9	13	71	73	52		19		60	11	16	67	90	15	13	76
211	TRUE	Female	23	Hispanic	Junior	Full time	Moderately Accurate	Moderately Accurate	Moderately Accurate	Neither Accurate Nor Inaccurate	Moderately Accurate	Moderately Inaccurate	Moderately Inaccurate	Moderately Inaccurate	Moderately Accurate	Moderately Accurate	Moderately Accurate	Moderately Accurate	Moderately Accurate	Neither Accurate Nor Inaccurate	Neither Accurate Nor Inaccurate	Very Inaccurate	Very Inaccurate	Very Inaccurate	Very Inaccurate	Neither Accurate Nor Inaccurate	99	93	100	99	96	63	46	22	29	95	80	56	17	23	58	61	31	5	90	90	1	24	79
226	TRUE	Male	18	White	Freshman	Full time	Moderately Inaccurate	Neither Accurate Nor Inaccurate	Moderately Accurate	Neither Accurate Nor Inaccurate	Neither Accurate Nor Inaccurate	Moderately Accurate	Neither Accurate Nor Inaccurate	Neither Accurate Nor Inaccurate	Moderately Inaccurate	Neither Accurate Nor Inaccurate	Moderately Accurate	Neither Accurate Nor Inaccurate	Neither Accurate Nor Inaccurate	Neither Accurate Nor Inaccurate	Neither Accurate Nor Inaccurate	Moderately Inaccurate	Moderately Accurate	Neither Accurate Nor Inaccurate	Neither Accurate Nor Inaccurate	Neither Accurate Nor Inaccurate	100	95	88	92	90	67	57	28	15	90	83	60	19	17	92	81	39	4	84	82	4	11	82
490	TRUE	Male	18	White	Freshman	Full time	Moderately Accurate	Very Accurate	Very Inaccurate	Moderately Inaccurate	Neither Accurate Nor Inaccurate	Moderately Inaccurate	Very Inaccurate	Very Accurate	Moderately Accurate	Neither Accurate Nor Inaccurate	Moderately Accurate	Very Accurate	Moderately Accurate	Neither Accurate Nor Inaccurate	Very Inaccurate	Neither Accurate Nor Inaccurate	Very Inaccurate	Very Inaccurate	Very Inaccurate	Very Inaccurate	99	90	98	95	70	70	45	30	10	90	75	23	20	9	90	60	10	5	75	50	20	10	80
291	TRUE	Female	25	White	Senior	Full time	Moderately Accurate	Moderately Accurate	Moderately Accurate	Moderately Accurate	Moderately Accurate	Moderately Accurate	Moderately Accurate	Moderately Accurate	Moderately Accurate	Moderately Accurate	Moderately Accurate	Moderately Accurate	Moderately Accurate	Moderately Accurate	Moderately Accurate	Moderately Accurate	Moderately Accurate	Moderately Accurate	Moderately Accurate	Moderately Accurate	9	9	10	10	9	9	9	10	10	10	9	10	9	9	9	9	9	10	9	8	9	10	9
519	TRUE	Female	18	Hispanic	Freshman	Full time	Moderately Accurate	Very Accurate	Moderately Accurate	Moderately Inaccurate	Moderately Accurate	Moderately Inaccurate	Moderately Inaccurate	Moderately Accurate	Moderately Inaccurate	Moderately Inaccurate	Moderately Accurate	Moderately Accurate	Moderately Accurate	Moderately Inaccurate	Moderately Inaccurate	Moderately Inaccurate	Moderately Inaccurate	Moderately Accurate	Moderately Inaccurate	Moderately Inaccurate	100	89	100	96	73	64	29	24	10	90	80	49	19	13	80	70	20	14	81	71	10	12	75
297	TRUE	Female	31	White	Senior	Full time	Moderately Inaccurate	Moderately Inaccurate	Moderately Inaccurate	Very Inaccurate	Very Inaccurate	Moderately Accurate	Moderately Accurate	Moderately Accurate	Moderately Accurate	Very Inaccurate	Moderately Inaccurate	Moderately Inaccurate	Moderately Accurate	Very Inaccurate	Very Inaccurate	Very Accurate	Moderately Accurate	Moderately Inaccurate	Moderately Inaccurate	Very Accurate	100	98	100	96	91	80	70	4	4	95	95	50	9	10	90	80	9	3	95	60	1	10	91
1547	TRUE	Female	34	White	Senior	Full time	Neither Accurate Nor Inaccurate	Very Accurate	Very Inaccurate	Moderately Inaccurate	Neither Accurate Nor Inaccurate	Very Inaccurate	Moderately Inaccurate	Very Accurate	Neither Accurate Nor Inaccurate	Moderately Accurate	Moderately Accurate	Moderately Accurate	Neither Accurate Nor Inaccurate	Moderately Inaccurate	Moderately Inaccurate	Neither Accurate Nor Inaccurate	Very Inaccurate	Moderately Accurate	Neither Accurate Nor Inaccurate	Moderately Accurate	100	96	100	80	85	55	51	33	28	85	80	75	30	25	75	70	40	30	84	51	10	20	65
178	TRUE	Male	26	African American	Junior	Full time	Neither Accurate Nor Inaccurate	Neither Accurate Nor Inaccurate	Neither Accurate Nor Inaccurate	Neither Accurate Nor Inaccurate	Neither Accurate Nor Inaccurate	Neither Accurate Nor Inaccurate	Neither Accurate Nor Inaccurate	Neither Accurate Nor Inaccurate	Neither Accurate Nor Inaccurate	Neither Accurate Nor Inaccurate	Neither Accurate Nor Inaccurate	Neither Accurate Nor Inaccurate	Neither Accurate Nor Inaccurate	Neither Accurate Nor Inaccurate	Neither Accurate Nor Inaccurate	Neither Accurate Nor Inaccurate	Neither Accurate Nor Inaccurate	Neither Accurate Nor Inaccurate	Neither Accurate Nor Inaccurate	Neither Accurate Nor Inaccurate	50	49	50	50	50	49	49	50	50	50	49	50	50	49	51	50	49	50	49	50	50	50	51
609	TRUE	Male	37	White	Senior	Full time	Neither Accurate Nor Inaccurate	Neither Accurate Nor Inaccurate	Moderately Accurate	Neither Accurate Nor Inaccurate	Moderately Accurate	Neither Accurate Nor Inaccurate	Neither Accurate Nor Inaccurate	Very Inaccurate	Moderately Accurate	Moderately Inaccurate	Moderately Accurate	Neither Accurate Nor Inaccurate	Moderately Accurate	Moderately Inaccurate	Moderately Inaccurate	Neither Accurate Nor Inaccurate	Neither Accurate Nor Inaccurate	Moderately Inaccurate	Neither Accurate Nor Inaccurate	Moderately Inaccurate	100	99	100	90	80	80	40	20	10	90	85	55	15	5	90	65	20	2	85	80	5	2	80
539	TRUE	Male	21	White	Senior	Full time	Neither Accurate Nor Inaccurate	Moderately Accurate	Moderately Accurate	Moderately Inaccurate	Neither Accurate Nor Inaccurate	Neither Accurate Nor Inaccurate	Moderately Inaccurate	Moderately Inaccurate	Moderately Accurate	Neither Accurate Nor Inaccurate	Moderately Accurate	Moderately Accurate	Moderately Accurate	Neither Accurate Nor Inaccurate	Neither Accurate Nor Inaccurate	Neither Accurate Nor Inaccurate	Moderately Inaccurate	Moderately Inaccurate	Neither Accurate Nor Inaccurate	Neither Accurate Nor Inaccurate	91	90	61	95	75	80	50	31	30	90	95	84	10	5	80	80	20	9	95	90	0	19	85
269	TRUE	Female	19	White	Sophomore	Full time	Moderately Accurate	Moderately Accurate	Moderately Inaccurate	Moderately Inaccurate	Very Accurate	Neither Accurate Nor Inaccurate	Moderately Inaccurate	Moderately Accurate	Moderately Inaccurate	Moderately Inaccurate	Moderately Accurate	Moderately Accurate	Moderately Accurate	Moderately Inaccurate	Very Inaccurate	Moderately Inaccurate	Very Inaccurate	Very Inaccurate	Moderately Accurate	Very Inaccurate	100	31	96	80	88	62	42	17	17	91	86	56	21	11	80	44	27	2	72	48	8	15	75
281	TRUE	Female	21	White	Sophomore	Full time	Neither Accurate Nor Inaccurate	Moderately Accurate	Moderately Inaccurate	Moderately Accurate	Moderately Accurate	Neither Accurate Nor Inaccurate	Moderately Inaccurate	Moderately Accurate	Moderately Accurate	Neither Accurate Nor Inaccurate	Moderately Inaccurate	Moderately Accurate	Neither Accurate Nor Inaccurate	Moderately Accurate	Moderately Accurate	Moderately Accurate	Moderately Inaccurate	Neither Accurate Nor Inaccurate	Neither Accurate Nor Inaccurate	Neither Accurate Nor Inaccurate	1	10	2	1	19	50	50	40	9	7	8	38	37	52	30	32	5	11	32	47	3	9	29
494	TRUE	Female	44	White	Senior	Part time	Moderately Accurate	Very Accurate	Moderately Accurate	Moderately Accurate	Very Accurate	Very Inaccurate	Very Inaccurate	Moderately Inaccurate	Moderately Accurate	Very Inaccurate	Moderately Accurate	Very Accurate	Moderately Accurate	Moderately Inaccurate	Very Inaccurate	Very Inaccurate	Very Inaccurate	Very Inaccurate	Moderately Inaccurate	Very Inaccurate	100	98	100	100	100	80	70	0	26	100	100	54	7	10	100	65	0	15	100	61	13	0	58
807	TRUE	Female	30		Senior	Full time	Moderately Accurate	Moderately Accurate	Neither Accurate Nor Inaccurate	Very Inaccurate	Very Accurate	Very Inaccurate	Moderately Inaccurate	Neither Accurate Nor Inaccurate	Moderately Inaccurate	Moderately Inaccurate	Very Accurate	Moderately Accurate	Moderately Accurate	Moderately Inaccurate	Very Inaccurate	Moderately Inaccurate	Moderately Inaccurate	Very Inaccurate	Very Accurate	Very Inaccurate	100	91	90	75	80	70	9	10	30	98	90	50	30	20	100	80	20	25	85	50	20		75
556	TRUE	Female	21	Hispanic	Junior	Full time	Moderately Accurate	Very Accurate	Very Accurate	Moderately Inaccurate	Very Accurate	Moderately Inaccurate	Moderately Inaccurate	Very Inaccurate	Very Accurate	Moderately Inaccurate	Neither Accurate Nor Inaccurate	Very Accurate	Very Accurate	Moderately Accurate	Moderately Inaccurate	Moderately Accurate	Moderately Inaccurate	Very Inaccurate	Very Accurate	Very Inaccurate	53	71	0	91	49	71	0	0	0	100	81	50	0	1	50	60	0	0	50	0	0	0	71
607	TRUE	Male	24	White	Senior	Part time	Neither Accurate Nor Inaccurate	Moderately Accurate	Moderately Inaccurate	Moderately Inaccurate	Moderately Accurate	Very Inaccurate	Very Inaccurate	Moderately Inaccurate	Very Accurate	Neither Accurate Nor Inaccurate	Moderately Accurate	Moderately Accurate	Neither Accurate Nor Inaccurate	Moderately Inaccurate	Moderately Inaccurate	Moderately Inaccurate	Very Inaccurate	Neither Accurate Nor Inaccurate	Neither Accurate Nor Inaccurate	Moderately Inaccurate	100	86	76	81	65	49	15	13	8	80	65	40	29	8	80	60	19	10	55	27	1	5	74
227	TRUE	Female	18	Asian	Freshman	Full time	Very Inaccurate	Moderately Accurate	Very Inaccurate	Moderately Inaccurate	Very Accurate	Moderately Accurate	Moderately Accurate	Very Accurate	Moderately Accurate	Moderately Accurate	Moderately Accurate	Moderately Accurate	Moderately Accurate	Neither Accurate Nor Inaccurate	Neither Accurate Nor Inaccurate	Neither Accurate Nor Inaccurate	Moderately Inaccurate	Very Inaccurate	Moderately Accurate	Neither Accurate Nor Inaccurate	51	100	83	62	68	61	22	43	49	45	84	60	39	56	44	32	77	85	67	72	78	57	50
452	TRUE	Male	19	White	Freshman	Full time	Moderately Accurate	Moderately Accurate	Moderately Inaccurate	Very Inaccurate	Neither Accurate Nor Inaccurate	Very Inaccurate	Neither Accurate Nor Inaccurate	Very Inaccurate	Moderately Accurate	Moderately Accurate	Very Accurate	Moderately Accurate	Moderately Accurate	Very Inaccurate	Moderately Inaccurate	Very Inaccurate	Very Inaccurate	Very Inaccurate	Moderately Accurate	Moderately Inaccurate	100	95	90	81	85	76	35	20	5	91	90	50	10	7	75	80	15	6	70	70	6	5	80
389	TRUE	Female	18	White	Freshman	Full time	Neither Accurate Nor Inaccurate	Moderately Accurate	Very Inaccurate	Moderately Accurate	Moderately Accurate	Very Inaccurate	Very Inaccurate	Neither Accurate Nor Inaccurate	Moderately Inaccurate	Very Inaccurate	Moderately Accurate	Moderately Accurate	Moderately Accurate	Very Accurate	Very Inaccurate	Moderately Inaccurate	Very Inaccurate	Moderately Accurate	Moderately Inaccurate	Very Inaccurate	100	90	100	95	88	80	70	9	5	95	89	60	4	10	80	80	5	4	90	77	7	5	83
192	TRUE	Male	21	White	Junior	Part time	Neither Accurate Nor Inaccurate	Moderately Inaccurate	Moderately Inaccurate	Moderately Inaccurate	Moderately Inaccurate	Neither Accurate Nor Inaccurate	Moderately Accurate	Moderately Accurate	Moderately Accurate	Moderately Accurate	Moderately Accurate	Neither Accurate Nor Inaccurate	Neither Accurate Nor Inaccurate	Neither Accurate Nor Inaccurate	Neither Accurate Nor Inaccurate	Moderately Inaccurate	Moderately Inaccurate	Moderately Inaccurate	Moderately Inaccurate	Moderately Inaccurate	50	53	65	56	71	79	47	28	49	50	92	15	26	59	63	52	54	71	71	51	5	48	48
191	TRUE	Male	21	White	Junior	Full time	Neither Accurate Nor Inaccurate	Neither Accurate Nor Inaccurate	Neither Accurate Nor Inaccurate	Moderately Inaccurate	Moderately Inaccurate	Moderately Accurate	Moderately Accurate	Moderately Accurate	Moderately Accurate	Neither Accurate Nor Inaccurate	Neither Accurate Nor Inaccurate	Neither Accurate Nor Inaccurate	Moderately Inaccurate	Moderately Inaccurate	Moderately Inaccurate	Moderately Inaccurate	Moderately Accurate	Moderately Accurate	Neither Accurate Nor Inaccurate	Neither Accurate Nor Inaccurate	80	80	76	80	90	43	28	25	34	91	81	49	28	11	75	44	26	20	85	90	19	48	73
335	TRUE	Female	19	Hispanic	Sophomore	Full time	Moderately Accurate	Moderately Accurate	Moderately Inaccurate	Very Accurate	Very Accurate	Very Inaccurate	Very Inaccurate	Very Accurate	Very Inaccurate	Neither Accurate Nor Inaccurate	Moderately Accurate	Very Accurate	Very Accurate	Very Accurate	Very Accurate	Very Inaccurate	Very Inaccurate	Very Accurate	Very Inaccurate	Very Inaccurate	100	94	100	90	90	91	80	19	2	89	80	80	9	8	59	89	7	19	69	80	9	4	93
363	TRUE	Female	20	White	Sophomore	Full time	Neither Accurate Nor Inaccurate	Very Accurate	Moderately Accurate	Moderately Inaccurate	Neither Accurate Nor Inaccurate	Moderately Inaccurate	Moderately Inaccurate	Moderately Accurate	Very Accurate	Neither Accurate Nor Inaccurate	Moderately Inaccurate	Moderately Accurate	Neither Accurate Nor Inaccurate	Neither Accurate Nor Inaccurate	Neither Accurate Nor Inaccurate	Neither Accurate Nor Inaccurate	Moderately Inaccurate	Neither Accurate Nor Inaccurate	Moderately Inaccurate	Neither Accurate Nor Inaccurate	100	96	100	98	96	81	61	15	6	93	93	65	11	5	91	71	8	11	84	67	4	4	83
621	TRUE	Female	22	Hispanic	Senior	Full time	Neither Accurate Nor Inaccurate	Moderately Accurate	Moderately Accurate	Moderately Accurate	Moderately Accurate	Neither Accurate Nor Inaccurate	Neither Accurate Nor Inaccurate	Moderately Inaccurate	Moderately Inaccurate	Neither Accurate Nor Inaccurate	Moderately Inaccurate	Moderately Accurate	Very Accurate	Moderately Accurate	Neither Accurate Nor Inaccurate	Neither Accurate Nor Inaccurate	Moderately Inaccurate	Moderately Inaccurate	Neither Accurate Nor Inaccurate	Moderately Inaccurate	88	90	80	70	91	60	49	27	19	96	97	49	17	18	65	48	15	18	80	73	29	20	86
216	TRUE	Female	20	White	Sophomore	Full time	Neither Accurate Nor Inaccurate	Very Accurate	Moderately Accurate	Moderately Inaccurate	Neither Accurate Nor Inaccurate	Moderately Inaccurate	Moderately Inaccurate	Moderately Accurate	Very Accurate	Neither Accurate Nor Inaccurate	Moderately Inaccurate	Moderately Accurate	Neither Accurate Nor Inaccurate	Neither Accurate Nor Inaccurate	Neither Accurate Nor Inaccurate	Neither Accurate Nor Inaccurate	Moderately Inaccurate	Neither Accurate Nor Inaccurate	Moderately Inaccurate	Neither Accurate Nor Inaccurate	100	99	100	97	88	94	60	12	3	95	98	59	9	7	92	86	7	7	80	67	12	9	95
338	TRUE	Female	33	White	Senior	Part time	Moderately Inaccurate	Moderately Accurate	Moderately Inaccurate	Moderately Inaccurate	Very Accurate	Neither Accurate Nor Inaccurate	Moderately Accurate	Neither Accurate Nor Inaccurate	Moderately Accurate	Moderately Inaccurate	Neither Accurate Nor Inaccurate	Moderately Accurate	Moderately Accurate	Moderately Inaccurate	Moderately Inaccurate	Moderately Inaccurate	Neither Accurate Nor Inaccurate	Moderately Inaccurate	Neither Accurate Nor Inaccurate	Very Inaccurate	90	75	80	60	91	80	81	30	13	96	98	56	25	13	80	58	19	6	86	70	9	1	86
397	TRUE	Female	20	White	Junior	Full time	Moderately Accurate	Moderately Accurate	Very Inaccurate	Neither Accurate Nor Inaccurate	Very Accurate	Moderately Inaccurate	Moderately Inaccurate	Moderately Accurate	Neither Accurate Nor Inaccurate	Very Inaccurate	Moderately Inaccurate	Very Accurate	Moderately Accurate	Moderately Inaccurate	Moderately Inaccurate	Moderately Inaccurate	Moderately Inaccurate	Neither Accurate Nor Inaccurate	Neither Accurate Nor Inaccurate	Very Inaccurate	100	88	99	85	75	56	54	24	25	96	92	64	25	10	65	60	38	13	71	50	12	14	65
629	TRUE	Male	18	White	Freshman	Full time	Moderately Accurate	Very Accurate	Neither Accurate Nor Inaccurate	Neither Accurate Nor Inaccurate	Very Accurate	Moderately Inaccurate	Very Inaccurate	Moderately Inaccurate	Neither Accurate Nor Inaccurate	Very Inaccurate	Moderately Accurate	Very Accurate	Neither Accurate Nor Inaccurate	Very Inaccurate	Very Inaccurate	Moderately Inaccurate	Very Inaccurate	Very Inaccurate	Moderately Inaccurate	Very Inaccurate	100	95	99	90	75	62	34	25	17	90	80	50	16	12	77	75	22	24	85	77	15	5	89
702	TRUE	Female	38	White	Junior	Full time	Neither Accurate Nor Inaccurate	Moderately Accurate	Neither Accurate Nor Inaccurate	Moderately Inaccurate	Moderately Accurate	Moderately Accurate	Moderately Inaccurate	Neither Accurate Nor Inaccurate	Moderately Accurate	Moderately Inaccurate	Neither Accurate Nor Inaccurate	Neither Accurate Nor Inaccurate	Moderately Accurate	Moderately Inaccurate	Moderately Inaccurate	Neither Accurate Nor Inaccurate	Moderately Inaccurate	Moderately Inaccurate	Moderately Accurate	Very Inaccurate	100	95	100	95	90	75	80	40	4	95	86	60	17	5	90	80	10	10	91	75	10	85	85
155	TRUE	Female	21	White	Senior	Full time	Neither Accurate Nor Inaccurate	Neither Accurate Nor Inaccurate	Neither Accurate Nor Inaccurate	Neither Accurate Nor Inaccurate	Neither Accurate Nor Inaccurate	Neither Accurate Nor Inaccurate	Neither Accurate Nor Inaccurate	Neither Accurate Nor Inaccurate	Neither Accurate Nor Inaccurate	Neither Accurate Nor Inaccurate	Neither Accurate Nor Inaccurate	Neither Accurate Nor Inaccurate	Neither Accurate Nor Inaccurate	Neither Accurate Nor Inaccurate	Neither Accurate Nor Inaccurate	Neither Accurate Nor Inaccurate	Neither Accurate Nor Inaccurate	Neither Accurate Nor Inaccurate	Neither Accurate Nor Inaccurate	Neither Accurate Nor Inaccurate	33	24	25	29	25	28	29	25	23	25	33	31	16	29	32	49	25	35	31	27	27	26	26
3935	TRUE	Male	19	White	Freshman	Full time	Neither Accurate Nor Inaccurate	Neither Accurate Nor Inaccurate	Neither Accurate Nor Inaccurate	Moderately Accurate	Moderately Accurate	Moderately Inaccurate	Moderately Inaccurate	Moderately Accurate	Neither Accurate Nor Inaccurate	Very Inaccurate	Neither Accurate Nor Inaccurate	Very Accurate	Very Inaccurate	Neither Accurate Nor Inaccurate	Very Inaccurate	Very Inaccurate	Very Inaccurate	Very Accurate	Neither Accurate Nor Inaccurate	Very Inaccurate	100	90	100	90	80	80	80	29	9	97	90	72	10	10	91	70	15	7	90	90	29	10	91
1560	TRUE	Female	29	Hispanic	Sophomore	Part time	Moderately Inaccurate	Very Accurate	Moderately Accurate	Very Inaccurate	Very Accurate	Very Accurate	Neither Accurate Nor Inaccurate	Moderately Inaccurate	Moderately Accurate	Very Inaccurate	Moderately Inaccurate	Very Accurate	Moderately Accurate	Moderately Inaccurate	Very Inaccurate	Moderately Accurate	Very Inaccurate	Moderately Inaccurate	Moderately Accurate	Very Inaccurate	100	90	100	99	80	60	40	20	10	95	90	50	30	10	95	60	10	10	90	60	14	2	90
472	TRUE	Male	21	White	Junior	Full time	Moderately Accurate	Very Accurate	Neither Accurate Nor Inaccurate	Neither Accurate Nor Inaccurate	Very Accurate	Moderately Inaccurate	Neither Accurate Nor Inaccurate	Very Inaccurate	Moderately Accurate	Very Inaccurate	Very Accurate	Very Accurate	Neither Accurate Nor Inaccurate	Moderately Inaccurate	Very Inaccurate	Moderately Inaccurate	Moderately Inaccurate	Moderately Inaccurate	Neither Accurate Nor Inaccurate	Very Inaccurate	100	99	100	99	95	75	25	25	95	90	90	75	10	10	95	75	35	20	90	90	10	95	95
628	TRUE	Female	23	White	Senior	Full time	Moderately Inaccurate	Moderately Accurate	Moderately Inaccurate	Moderately Accurate	Moderately Accurate	Moderately Accurate	Moderately Inaccurate	Moderately Accurate	Moderately Accurate	Moderately Inaccurate	Moderately Accurate	Moderately Accurate	Moderately Accurate	Moderately Accurate	Moderately Inaccurate	Moderately Accurate	Moderately Inaccurate	Moderately Inaccurate	Moderately Accurate	Moderately Inaccurate	100	85	80	75	90	75	80	9	20	95	90	50	30	20	80	60	30	30	70	60	19	9	85
436	TRUE	Male		White	Freshman	Full time	Moderately Accurate	Very Accurate	Neither Accurate Nor Inaccurate	Moderately Inaccurate	Very Accurate	Very Inaccurate	Very Inaccurate	Neither Accurate Nor Inaccurate	Very Accurate	Very Inaccurate	Very Accurate	Very Accurate	Moderately Inaccurate	Very Inaccurate	Very Inaccurate	Moderately Inaccurate	Very Inaccurate	Very Inaccurate	Very Accurate	Very Inaccurate	100	97	100	99	92	84	66	22	7	98	92	73	15	3	86	75	33	28	85	61	31	5	91
255	TRUE	Male	19	White	Sophomore	Full time	Neither Accurate Nor Inaccurate	Moderately Accurate	Moderately Inaccurate	Moderately Accurate	Moderately Accurate	Moderately Inaccurate	Moderately Inaccurate	Moderately Inaccurate	Moderately Accurate	Moderately Inaccurate	Very Accurate	Very Accurate	Very Accurate	Moderately Accurate	Very Inaccurate	Very Inaccurate	Very Inaccurate	Very Inaccurate	Neither Accurate Nor Inaccurate	Very Inaccurate	100	77	100	59	87	91	63	19	19		78	69	24	6	79	61	11	11	89	61	12	18	100
170	TRUE	Female	22	White	Senior	Full time	Neither Accurate Nor Inaccurate	Neither Accurate Nor Inaccurate	Neither Accurate Nor Inaccurate	Neither Accurate Nor Inaccurate	Neither Accurate Nor Inaccurate	Neither Accurate Nor Inaccurate	Neither Accurate Nor Inaccurate	Neither Accurate Nor Inaccurate	Neither Accurate Nor Inaccurate	Neither Accurate Nor Inaccurate	Neither Accurate Nor Inaccurate	Neither Accurate Nor Inaccurate	Neither Accurate Nor Inaccurate	Neither Accurate Nor Inaccurate	Moderately Accurate	Neither Accurate Nor Inaccurate	Neither Accurate Nor Inaccurate	Neither Accurate Nor Inaccurate	Neither Accurate Nor Inaccurate	Neither Accurate Nor Inaccurate	44	63	58	40	49	68	58	45	46	55	53	47	58	68	60	62		59	63	54	50	58	52
454	TRUE	Male	19	White	Senior	Full time	Very Accurate	Moderately Accurate	Very Inaccurate	Very Accurate	Very Accurate	Very Inaccurate	Moderately Accurate	Very Accurate	Very Accurate	Very Accurate	Moderately Accurate	Moderately Accurate	Very Inaccurate	Very Accurate	Moderately Accurate	Very Inaccurate	Very Inaccurate	Very Accurate	Very Inaccurate	Very Accurate	100	95	50	80	100	100	9	13	10	84	90	50	13	8	75	80	12	7	81	65	30	19	75
537	TRUE	Female	35	White	Senior	Full time	Moderately Accurate	Very Accurate	Moderately Accurate	Neither Accurate Nor Inaccurate	Moderately Accurate	Moderately Inaccurate	Moderately Inaccurate	Moderately Inaccurate	Moderately Accurate	Neither Accurate Nor Inaccurate	Moderately Accurate	Moderately Accurate	Moderately Accurate	Moderately Inaccurate	Moderately Inaccurate	Moderately Inaccurate	Moderately Inaccurate	Moderately Inaccurate	Moderately Accurate	Moderately Inaccurate	100	85	92	88	4	73	18	11	4	80	83	30	1		72	70	19	16	80	50	9	77	84
296	TRUE	Male	20	White	Senior	Full time	Very Accurate	Very Accurate	Very Accurate	Moderately Accurate	Very Accurate	Moderately Inaccurate	Neither Accurate Nor Inaccurate	Neither Accurate Nor Inaccurate	Moderately Accurate	Moderately Accurate	Moderately Accurate	Moderately Accurate	Very Accurate	Moderately Inaccurate	Moderately Inaccurate	Moderately Inaccurate	Moderately Inaccurate	Moderately Inaccurate	Neither Accurate Nor Inaccurate	Moderately Inaccurate	100	89	100	99	95	85	22	19	14	80	88	40	3	14	78	74	21	2	44	29	2	3	83
382	TRUE	Female	19	African American	Sophomore	Full time	Moderately Accurate	Moderately Accurate	Moderately Inaccurate	Neither Accurate Nor Inaccurate	Very Accurate	Very Inaccurate	Moderately Accurate	Very Accurate	Moderately Accurate	Moderately Accurate	Moderately Accurate	Moderately Accurate	Moderately Inaccurate	Neither Accurate Nor Inaccurate	Neither Accurate Nor Inaccurate	Very Inaccurate	Very Inaccurate	Very Inaccurate	Very Inaccurate	Very Inaccurate	90	90	68	91	76	71	49	29	19	80	88	49	21	19	70	69	21	20	80	50	15	20	71
585	TRUE	Female	35	White	Senior	Part time	Neither Accurate Nor Inaccurate	Moderately Accurate	Very Accurate	Very Accurate	Moderately Accurate	Moderately Accurate	Neither Accurate Nor Inaccurate	Moderately Inaccurate	Moderately Inaccurate	Neither Accurate Nor Inaccurate	Moderately Accurate	Moderately Accurate	Very Accurate	Moderately Inaccurate	Moderately Accurate	Neither Accurate Nor Inaccurate	Neither Accurate Nor Inaccurate	Moderately Inaccurate	Moderately Inaccurate	Moderately Inaccurate	100	90	98	91	91	70	15	32	8	94	82	51	31	9	77	70	6	8	77	68	11	9	82
462	TRUE	Female	27	African American	Sophomore	Part time	Very Accurate	Moderately Accurate	Moderately Accurate	Moderately Inaccurate	Moderately Accurate	Moderately Inaccurate	Moderately Accurate	Neither Accurate Nor Inaccurate	Moderately Accurate	Moderately Inaccurate	Very Accurate	Neither Accurate Nor Inaccurate	Moderately Accurate	Moderately Inaccurate	Moderately Inaccurate	Moderately Inaccurate	Neither Accurate Nor Inaccurate	Very Accurate	Moderately Inaccurate	Very Accurate	1	2		13	23	29	3	4	8	3	2	35	47	14	5	30	6	3	27	50	1	22	7
470	TRUE	Female	19	White	Sophomore	Full time	Neither Accurate Nor Inaccurate	Very Inaccurate	Very Inaccurate	Very Inaccurate	Very Inaccurate	Neither Accurate Nor Inaccurate	Moderately Accurate	Moderately Accurate	Neither Accurate Nor Inaccurate	Moderately Inaccurate	Moderately Inaccurate	Moderately Inaccurate	Moderately Inaccurate	Moderately Inaccurate	Moderately Inaccurate	Neither Accurate Nor Inaccurate	Moderately Accurate	Moderately Accurate	Neither Accurate Nor Inaccurate	Moderately Accurate	100	86	62	100	86	73	48	9	8	100	85	62	23	24	91	87	0	4	88	92	29	98	88
661	TRUE	Female	20	White	Sophomore	Full time	Neither Accurate Nor Inaccurate	Very Accurate	Moderately Inaccurate	Very Inaccurate	Very Accurate	Very Inaccurate	Very Inaccurate	Moderately Accurate	Moderately Accurate	Very Inaccurate	Moderately Accurate	Very Accurate	Neither Accurate Nor Inaccurate	Very Inaccurate	Very Inaccurate	Moderately Inaccurate	Very Inaccurate	Very Inaccurate	Very Inaccurate	Very Inaccurate	99	88	100	91	66	71	71	17	9	95	80	61	21	6	86	70	21	11	84	55	15	0	83
577	TRUE	Male	20	White	Sophomore	Full time	Very Accurate	Moderately Accurate	Moderately Inaccurate	Neither Accurate Nor Inaccurate	Very Accurate	Very Inaccurate	Moderately Inaccurate	Very Accurate	Very Accurate	Moderately Inaccurate	Very Inaccurate	Moderately Accurate	Neither Accurate Nor Inaccurate	Moderately Inaccurate	Neither Accurate Nor Inaccurate	Moderately Inaccurate	Moderately Inaccurate	Neither Accurate Nor Inaccurate	Moderately Accurate	Very Inaccurate	100	91	85	95	82	90	80	21	27	83	92	52	13	11	84	91	14	7	89	80	8	15	86
138	TRUE	Male	20	Hispanic	Junior	Not currently enrolled	Neither Accurate Nor Inaccurate	Neither Accurate Nor Inaccurate	Neither Accurate Nor Inaccurate	Neither Accurate Nor Inaccurate	Neither Accurate Nor Inaccurate	Neither Accurate Nor Inaccurate	Neither Accurate Nor Inaccurate	Neither Accurate Nor Inaccurate	Neither Accurate Nor Inaccurate	Neither Accurate Nor Inaccurate	Neither Accurate Nor Inaccurate	Neither Accurate Nor Inaccurate	Neither Accurate Nor Inaccurate	Neither Accurate Nor Inaccurate	Neither Accurate Nor Inaccurate	Neither Accurate Nor Inaccurate	Neither Accurate Nor Inaccurate	Neither Accurate Nor Inaccurate	Neither Accurate Nor Inaccurate	Neither Accurate Nor Inaccurate	42	54	50	53	48	57	48	55	49	54	50	50	52	48	50	51	52	54	54	50	48	45	46
274	TRUE	Female	42	Hispanic	Junior	Full time	Very Inaccurate	Very Accurate	Very Accurate	Neither Accurate Nor Inaccurate	Moderately Accurate	Moderately Inaccurate	Very Inaccurate	Very Inaccurate	Moderately Accurate	Moderately Inaccurate	Moderately Accurate	Moderately Accurate	Moderately Accurate	Neither Accurate Nor Inaccurate	Moderately Inaccurate	Neither Accurate Nor Inaccurate	Very Inaccurate	Very Inaccurate	Moderately Accurate	Moderately Accurate	80	39	19	61	18					10	68	9	8		61	62	8	7		61	10	8	19
2224	TRUE	Female	19	White	Sophomore	Full time	Moderately Inaccurate	Moderately Inaccurate	Moderately Inaccurate	Moderately Inaccurate	Very Inaccurate	Very Accurate	Moderately Accurate	Very Accurate	Neither Accurate Nor Inaccurate	Very Accurate	Very Inaccurate	Moderately Inaccurate	Moderately Inaccurate	Neither Accurate Nor Inaccurate	Very Accurate	Very Accurate	Very Accurate	Moderately Accurate	Neither Accurate Nor Inaccurate	Moderately Accurate	95	70	95	83	0	100	32	10	23	0	84	24	0	0	100	32	22	11	59	100	0	0	100
236	TRUE	Female	21	White	Senior	Full time	Moderately Accurate	Moderately Accurate	Neither Accurate Nor Inaccurate	Moderately Inaccurate	Moderately Accurate	Moderately Inaccurate	Moderately Inaccurate	Neither Accurate Nor Inaccurate	Moderately Accurate	Neither Accurate Nor Inaccurate	Moderately Accurate	Moderately Inaccurate	Moderately Inaccurate	Moderately Inaccurate	Moderately Inaccurate	Moderately Inaccurate	Moderately Inaccurate		Moderately Inaccurate	Moderately Inaccurate	100	82	79	91	68	84	15	1	84	100	94	64	12	4	78	72	0	39	79	89	0	0	92
214	TRUE	Male	18	White	Freshman	Full time	Moderately Accurate	Very Accurate	Moderately Accurate	Neither Accurate Nor Inaccurate	Moderately Accurate	Moderately Inaccurate	Moderately Inaccurate	Neither Accurate Nor Inaccurate	Moderately Inaccurate	Neither Accurate Nor Inaccurate	Moderately Accurate	Moderately Accurate	Moderately Accurate	Moderately Accurate	Very Accurate	Neither Accurate Nor Inaccurate	Moderately Inaccurate	Neither Accurate Nor Inaccurate	Moderately Inaccurate	Moderately Inaccurate	100	91	98	93	87	84	58	36	37	95	87	74	25	37	79	81	34	27	78	75	36	31	78
74	TRUE	Male	19	Hispanic	Sophomore	Full time	Neither Accurate Nor Inaccurate	Neither Accurate Nor Inaccurate	Neither Accurate Nor Inaccurate	Neither Accurate Nor Inaccurate	Neither Accurate Nor Inaccurate	Neither Accurate Nor Inaccurate	Neither Accurate Nor Inaccurate	Neither Accurate Nor Inaccurate	Neither Accurate Nor Inaccurate	Neither Accurate Nor Inaccurate	Neither Accurate Nor Inaccurate	Neither Accurate Nor Inaccurate	Neither Accurate Nor Inaccurate	Neither Accurate Nor Inaccurate	Neither Accurate Nor Inaccurate	Neither Accurate Nor Inaccurate	Neither Accurate Nor Inaccurate	Neither Accurate Nor Inaccurate	Neither Accurate Nor Inaccurate	Neither Accurate Nor Inaccurate	56	49	50	56	57	63	54	58	34	40	42	50	41	42	51	53	56	46	58	44	47	57	57
1091	TRUE	Male	19	White	Sophomore	Full time	Neither Accurate Nor Inaccurate	Very Accurate	Moderately Accurate	Moderately Inaccurate	Moderately Inaccurate	Neither Accurate Nor Inaccurate	Moderately Inaccurate	Very Inaccurate	Moderately Accurate	Moderately Inaccurate	Moderately Inaccurate	Moderately Accurate	Very Accurate	Moderately Inaccurate	Moderately Inaccurate	Moderately Accurate	Very Inaccurate	Very Inaccurate	Moderately Accurate	Moderately Accurate	100	98	98	97	95	89	63	30	24	94	92	60	9	14	90	86	35	9	91	90	19	14	91
425	TRUE	Female	21	White	Senior	Full time	Neither Accurate Nor Inaccurate	Very Accurate	Moderately Accurate	Very Inaccurate	Very Accurate	Moderately Inaccurate	Very Inaccurate	Moderately Inaccurate	Moderately Inaccurate	Very Accurate	Very Accurate	Very Accurate	Very Accurate	Very Accurate	Very Inaccurate	Moderately Accurate	Very Inaccurate	Very Inaccurate	Neither Accurate Nor Inaccurate	Very Inaccurate	100	81	100	91	100	100	16	8	2	91	95	37	2	2	86	96	6	10	100	45		13	86
20492	TRUE	Female		African American	Sophomore	Part time	Moderately Accurate	Moderately Inaccurate	Moderately Accurate	Moderately Accurate	Very Inaccurate		Neither Accurate Nor Inaccurate	Moderately Accurate	Moderately Accurate	Neither Accurate Nor Inaccurate	Moderately Accurate	Neither Accurate Nor Inaccurate	Moderately Accurate	Moderately Inaccurate	Moderately Inaccurate	Moderately Accurate	Moderately Inaccurate	Moderately Inaccurate	Moderately Inaccurate	Moderately Accurate	2	16	34	22	6	8	46	36	31	49	5	34	5	6	3	10	3	28	23	11	19	5	3
207	TRUE	Female	21	White	Senior	Full time	Moderately Accurate	Moderately Accurate	Moderately Accurate	Moderately Accurate	Moderately Inaccurate	Moderately Inaccurate	Moderately Accurate	Moderately Inaccurate	Neither Accurate Nor Inaccurate	Moderately Accurate	Neither Accurate Nor Inaccurate	Neither Accurate Nor Inaccurate	Neither Accurate Nor Inaccurate	Neither Accurate Nor Inaccurate		Moderately Inaccurate	Neither Accurate Nor Inaccurate	Neither Accurate Nor Inaccurate	Moderately Inaccurate	Moderately Inaccurate	95	90	100	80	66	56	61	14	52	100	96	51	4	1	85	84	14	23	83	61	11	49	87
519	TRUE	Female	20	Hispanic	Junior	Full time	Moderately Accurate	Very Accurate	Neither Accurate Nor Inaccurate	Moderately Accurate	Moderately Accurate	Moderately Inaccurate	Moderately Inaccurate	Very Inaccurate	Moderately Inaccurate	Moderately Inaccurate	Neither Accurate Nor Inaccurate	Very Accurate	Very Accurate	Moderately Accurate	Very Inaccurate	Neither Accurate Nor Inaccurate	Very Inaccurate	Very Inaccurate	Moderately Inaccurate	Very Inaccurate	100	94	100	95	80	80	9	19	19	85	91	50	20	20	90	65	25	9	91	69	30	20	91
114125	TRUE	Female	19	White	Sophomore	Full time	Very Accurate	Very Accurate	Very Accurate	Moderately Inaccurate	Very Accurate	Very Inaccurate	Very Inaccurate	Neither Accurate Nor Inaccurate	Moderately Inaccurate	Very Inaccurate	Very Accurate	Very Accurate	Very Accurate	Moderately Inaccurate	Very Inaccurate	Very Inaccurate	Very Inaccurate	Very Inaccurate	Moderately Accurate	Very Inaccurate	100	90	100	98	86	71	60	10	10	91	91	60	10	4	91	91	18	6	90	81	9	4	80
631	TRUE	Female	18	Asian	Freshman	Full time	Very Inaccurate	Moderately Accurate	Very Accurate	Neither Accurate Nor Inaccurate	Neither Accurate Nor Inaccurate	Very Inaccurate	Very Inaccurate	Neither Accurate Nor Inaccurate	Neither Accurate Nor Inaccurate	Neither Accurate Nor Inaccurate	Moderately Accurate	Very Accurate	Very Accurate	Moderately Inaccurate	Neither Accurate Nor Inaccurate	Neither Accurate Nor Inaccurate	Very Inaccurate	Neither Accurate Nor Inaccurate	Very Inaccurate	Moderately Inaccurate	98	98	70	90	70	85	10	5	12	98	98	48	10	20	96	95	12	5	95	85	4	10	98
241	TRUE	Female	31	White	Senior	Full time	Very Inaccurate	Moderately Inaccurate	Moderately Inaccurate	Very Inaccurate	Moderately Inaccurate	Moderately Accurate	Moderately Accurate	Moderately Accurate	Moderately Accurate	Moderately Accurate	Very Inaccurate	Very Inaccurate	Moderately Accurate	Very Inaccurate	Very Inaccurate	Very Accurate	Very Accurate	Very Accurate	Very Inaccurate	Moderately Accurate	100	94	100	96	92	79	81	19	11	91	82	70	13	8	91	89	22	4	90	81	8	13	92
495	TRUE	Female	23	Hispanic	Junior	Full time	Moderately Inaccurate	Moderately Inaccurate	Moderately Inaccurate	Neither Accurate Nor Inaccurate	Moderately Inaccurate	Neither Accurate Nor Inaccurate	Moderately Inaccurate	Neither Accurate Nor Inaccurate	Neither Accurate Nor Inaccurate	Neither Accurate Nor Inaccurate	Moderately Inaccurate	Moderately Inaccurate	Moderately Inaccurate	Moderately Inaccurate	Moderately Inaccurate	Moderately Inaccurate	Neither Accurate Nor Inaccurate	Neither Accurate Nor Inaccurate	Moderately Inaccurate	Moderately Inaccurate	49	24	50	38	80	44	52	70	17	69	82	19	19	36	36	32	28	52	41	86	32	77	59
198	TRUE	Female	21	White	Senior	Full time	Neither Accurate Nor Inaccurate	Moderately Accurate	Moderately Accurate	Neither Accurate Nor Inaccurate	Very Accurate	Neither Accurate Nor Inaccurate	Very Accurate	Moderately Accurate	Moderately Accurate	Moderately Accurate	Moderately Accurate	Moderately Accurate	Moderately Accurate	Moderately Accurate	Moderately Accurate	Moderately Accurate	Very Inaccurate	Moderately Inaccurate	Very Inaccurate	Very Inaccurate	93	63	93	100	40	62	61	61	8	80	12	93	41	15	71	50	23	10	50	50	11	50	72
1624	TRUE	Female	20	Hispanic	Junior	Full time	Very Inaccurate	Very Accurate	Moderately Inaccurate	Neither Accurate Nor Inaccurate	Moderately Accurate	Moderately Inaccurate	Moderately Inaccurate	Very Accurate	Moderately Inaccurate	Neither Accurate Nor Inaccurate	Very Inaccurate	Very Accurate	Neither Accurate Nor Inaccurate	Moderately Accurate	Moderately Accurate	Moderately Accurate		Very Accurate	Neither Accurate Nor Inaccurate	Very Inaccurate	100	85	80	80	90	75	30	29	10	95	90	50	20	20	80	60	30	20	69	60	50	5	90
530	TRUE	Male	18	White	Freshman	Full time	Neither Accurate Nor Inaccurate	Moderately Accurate	Neither Accurate Nor Inaccurate	Moderately Inaccurate	Moderately Accurate	Moderately Accurate	Very Inaccurate	Moderately Inaccurate	Very Accurate	Moderately Inaccurate	Neither Accurate Nor Inaccurate	Moderately Accurate	Moderately Accurate	Moderately Inaccurate	Neither Accurate Nor Inaccurate	Moderately Accurate	Moderately Inaccurate	Moderately Inaccurate	Moderately Accurate	Moderately Inaccurate	100	93	100	96	85	75	76	16	6	70	91	60	19	9	83	82	9	4	94	71	12	3	83
307	TRUE	Female	33	White	Freshman	Full time	Very Inaccurate	Very Accurate	Moderately Inaccurate	Moderately Accurate	Moderately Inaccurate	Moderately Accurate	Moderately Inaccurate	Very Accurate	Moderately Inaccurate	Moderately Accurate	Moderately Inaccurate	Very Accurate	Moderately Accurate	Very Accurate	Moderately Accurate	Very Accurate	Moderately Inaccurate	Moderately Accurate	Moderately Inaccurate	Moderately Accurate	32	36	58	23	60	79	70	48	39	49	24	39	36	43	36	67	37	41	35	67	21	62	36
718	TRUE	Female	41	African American	Junior	Full time	Very Accurate	Very Accurate	Moderately Accurate	Very Inaccurate	Moderately Accurate	Very Inaccurate	Very Inaccurate	Neither Accurate Nor Inaccurate	Moderately Accurate	Very Inaccurate	Very Accurate	Very Accurate	Moderately Accurate	Very Inaccurate	Very Accurate	Very Inaccurate	Very Inaccurate	Very Inaccurate	Very Inaccurate	Very Inaccurate	95	99	2	80	52	38	0	3	3	60	28	29	0	0	71	12	0	0	0	0	0	60	29
1093	TRUE	Male	19	Hispanic	Sophomore	Full time	Moderately Accurate	Moderately Accurate	Neither Accurate Nor Inaccurate	Moderately Inaccurate	Very Accurate	Moderately Accurate	Neither Accurate Nor Inaccurate	Moderately Accurate	Moderately Accurate	Very Inaccurate	Moderately Accurate	Moderately Accurate	Moderately Accurate	Moderately Inaccurate	Very Inaccurate	Moderately Inaccurate	Moderately Inaccurate	Moderately Inaccurate	Moderately Accurate	Moderately Inaccurate	100	95	100	95	85	70	70	30	20	91	80	70	20	20	80	70	35	20	75	60	15	10	80
935	TRUE	Male	20	White	Junior	Full time	Moderately Accurate	Very Accurate	Moderately Inaccurate	Very Inaccurate	Moderately Accurate	Moderately Inaccurate	Moderately Inaccurate	Neither Accurate Nor Inaccurate	Moderately Accurate	Moderately Inaccurate	Very Accurate	Very Accurate	Very Accurate	Moderately Inaccurate	Moderately Inaccurate	Moderately Inaccurate	Very Inaccurate	Very Inaccurate	Very Inaccurate	Very Inaccurate	100	98	100	99	85	77	65	44	25	96	88	60	32	28	88	74	32	31	86	65	26	12	82
169	TRUE	Male	19	Hispanic	Freshman	Full time	Neither Accurate Nor Inaccurate	Moderately Accurate	Moderately Accurate	Very Inaccurate	Very Accurate	Moderately Inaccurate	Moderately Inaccurate	Neither Accurate Nor Inaccurate	Moderately Inaccurate	Neither Accurate Nor Inaccurate	Neither Accurate Nor Inaccurate	Moderately Inaccurate	Moderately Inaccurate	Moderately Inaccurate	Moderately Accurate	Neither Accurate Nor Inaccurate	Neither Accurate Nor Inaccurate	Moderately Inaccurate	Very Accurate	Neither Accurate Nor Inaccurate	100	67	79	80	87	58	52	39	18	83	96	49	21	25	55	66	23	18	55		20		83
263	TRUE	Female	18	White	Sophomore	Full time	Neither Accurate Nor Inaccurate	Very Accurate	Very Accurate	Neither Accurate Nor Inaccurate	Very Accurate	Very Inaccurate	Very Inaccurate	Very Inaccurate	Moderately Accurate	Very Inaccurate	Neither Accurate Nor Inaccurate	Very Accurate	Very Accurate	Moderately Inaccurate	Very Inaccurate	Moderately Inaccurate	Very Inaccurate	Very Inaccurate	Moderately Inaccurate	Very Inaccurate	100	94	74	66	80	58	51	32	9	95	78	68		25	93	68	37	23	81	60	14	30
603	TRUE	Female	23		Junior	Full time	Neither Accurate Nor Inaccurate	Very Accurate	Neither Accurate Nor Inaccurate	Moderately Inaccurate	Neither Accurate Nor Inaccurate	Moderately Inaccurate	Moderately Inaccurate	Very Inaccurate	Moderately Accurate	Neither Accurate Nor Inaccurate	Moderately Accurate	Very Accurate	Neither Accurate Nor Inaccurate	Moderately Inaccurate	Moderately Inaccurate	Moderately Inaccurate	Very Inaccurate	Very Inaccurate	Moderately Accurate	Moderately Inaccurate	100	95	100	90	80	75	60	10	5	98	90	70	25	5	80	70	10	5	95	80	0	5	75
300	TRUE	Female	21	White	Senior	Full time	Neither Accurate Nor Inaccurate	Very Accurate	Moderately Inaccurate	Moderately Accurate	Very Accurate	Moderately Inaccurate	Very Inaccurate	Moderately Accurate	Moderately Accurate	Very Inaccurate	Moderately Accurate	Very Accurate	Moderately Accurate	Moderately Accurate	Moderately Inaccurate	Neither Accurate Nor Inaccurate	Very Inaccurate	Moderately Accurate	Neither Accurate Nor Inaccurate	Moderately Inaccurate	100	93	92	85	90	77	45	34	21	89	90	68	20	14	92	66	29	20	77	65	29	19	76
396	TRUE	Female	18	White	Freshman	Full time	Moderately Accurate	Very Accurate	Very Inaccurate	Moderately Accurate	Very Accurate	Very Inaccurate	Very Inaccurate	Very Accurate	Moderately Inaccurate	Moderately Inaccurate	Moderately Accurate	Very Accurate	Very Accurate	Moderately Accurate	Moderately Inaccurate	Moderately Inaccurate		Neither Accurate Nor Inaccurate	Moderately Inaccurate	Moderately Inaccurate	100	96	70	82	88	84	77	11	8	91	99	62	28	18	91	59	27	17	81	84	32	21	90
440	TRUE	Female	18	White	Freshman	Full time	Neither Accurate Nor Inaccurate	Moderately Accurate	Moderately Accurate	Moderately Inaccurate	Very Accurate	Very Inaccurate	Very Inaccurate	Moderately Inaccurate	Moderately Accurate	Moderately Inaccurate	Moderately Accurate	Very Accurate	Moderately Accurate	Moderately Inaccurate	Very Inaccurate	Very Inaccurate	Very Inaccurate	Moderately Inaccurate	Moderately Accurate	Very Inaccurate	100	85	100	92	96	88	23	4	6	90	84	56	10	4	89	73	1	10	74	69	8	0	79
205	TRUE	Female	21	White	Senior	Full time	Neither Accurate Nor Inaccurate	Neither Accurate Nor Inaccurate	Moderately Accurate	Neither Accurate Nor Inaccurate	Moderately Accurate	Moderately Inaccurate	Neither Accurate Nor Inaccurate	Moderately Inaccurate	Moderately Accurate	Neither Accurate Nor Inaccurate	Moderately Accurate	Moderately Accurate	Neither Accurate Nor Inaccurate	Moderately Inaccurate	Neither Accurate Nor Inaccurate	Neither Accurate Nor Inaccurate	Neither Accurate Nor Inaccurate	Moderately Inaccurate	Moderately Inaccurate	Moderately Inaccurate	93	92	86	9	41	27	8	8	3	54	10	14	14	6	20	92	40	7	20	92	16	12	17
287	TRUE	Female	20	White	Junior	Full time	Neither Accurate Nor Inaccurate	Moderately Accurate	Moderately Accurate	Moderately Inaccurate	Very Inaccurate	Moderately Accurate	Moderately Inaccurate	Very Inaccurate	Neither Accurate Nor Inaccurate	Neither Accurate Nor Inaccurate	Moderately Accurate	Moderately Accurate	Very Accurate	Moderately Inaccurate	Neither Accurate Nor Inaccurate	Moderately Inaccurate	Moderately Inaccurate	Very Inaccurate	Moderately Inaccurate	Moderately Inaccurate	27	41	14	22	51	38	52	38	49	53	48	98	50	61	29	57	40	46	39	74	61	39	33
322	TRUE	Female	18	African American	Freshman	Full time	Very Accurate	Very Accurate	Very Inaccurate	Very Inaccurate	Very Accurate	Very Inaccurate	Moderately Accurate	Very Accurate	Very Accurate	Very Inaccurate	Very Accurate	Very Accurate	Very Accurate	Moderately Accurate	Very Inaccurate	Very Inaccurate	Very Inaccurate	Very Inaccurate	Neither Accurate Nor Inaccurate	Very Inaccurate	100	97	100	96	62	72	36	7	21	99	87	50	6	5	66	62	9	6	67	28	26	5	67
1419	TRUE	Female	24	African American	Senior	Full time	Moderately Accurate	Moderately Accurate	Moderately Accurate	Very Inaccurate	Moderately Accurate	Moderately Inaccurate	Moderately Accurate	Very Inaccurate	Moderately Accurate	Moderately Inaccurate	Moderately Accurate	Moderately Inaccurate	Very Accurate	Moderately Inaccurate	Moderately Inaccurate	Moderately Inaccurate	Moderately Inaccurate	Very Inaccurate	Very Inaccurate	Very Inaccurate	7	5	87	21	3	6	4	10	20	4	38	11	4	3	15	15	5	4	22	6	12	2	8
397	TRUE	Male	25	Hispanic	Junior	Part time	Moderately Inaccurate	Neither Accurate Nor Inaccurate	Neither Accurate Nor Inaccurate	Very Inaccurate	Neither Accurate Nor Inaccurate	Neither Accurate Nor Inaccurate	Moderately Inaccurate	Moderately Inaccurate	Neither Accurate Nor Inaccurate	Neither Accurate Nor Inaccurate	Moderately Accurate	Neither Accurate Nor Inaccurate	Moderately Accurate	Very Inaccurate	Moderately Inaccurate	Moderately Inaccurate	Very Inaccurate	Very Inaccurate	Very Inaccurate	Very Inaccurate	98	95	91	86	95	80	75	12	13	85	87	52	14	3	88	80	19	23	79	85	3	5	85
1169	TRUE	Female	21	Pacific Islander	Senior	Full time	Moderately Accurate	Very Accurate	Neither Accurate Nor Inaccurate	Very Inaccurate	Moderately Accurate	Moderately Inaccurate	Moderately Inaccurate	Very Inaccurate	Moderately Accurate	Moderately Inaccurate	Moderately Accurate	Moderately Accurate	Moderately Accurate	Moderately Inaccurate	Very Inaccurate	Moderately Inaccurate	Very Inaccurate	Moderately Inaccurate	Moderately Accurate	Moderately Inaccurate	30	27	17	55	61	30	31	49	25	46	31	23	62	42	30	24	27	55	38	63	55	85	47
470	TRUE	Male	25	Hispanic	Junior	Part time	Neither Accurate Nor Inaccurate	Neither Accurate Nor Inaccurate	Very Accurate	Neither Accurate Nor Inaccurate	Very Accurate	Neither Accurate Nor Inaccurate	Very Accurate	Neither Accurate Nor Inaccurate	Very Accurate	Neither Accurate Nor Inaccurate	Very Accurate	Very Accurate	Very Accurate	Neither Accurate Nor Inaccurate	Neither Accurate Nor Inaccurate	Neither Accurate Nor Inaccurate	Neither Accurate Nor Inaccurate	Neither Accurate Nor Inaccurate	Neither Accurate Nor Inaccurate	Neither Accurate Nor Inaccurate	100	98	100	99	81	70	40	40	5	95	90	80	5	5	70	50	40	6	69	5	5	5	81
540	TRUE	Female	35	White	Senior	Full time	Very Inaccurate	Very Accurate	Moderately Accurate	Very Inaccurate	Very Accurate	Moderately Accurate	Moderately Inaccurate	Very Inaccurate	Moderately Accurate	Moderately Inaccurate	Neither Accurate Nor Inaccurate	Very Accurate	Very Accurate	Very Inaccurate	Very Inaccurate	Moderately Accurate	Moderately Inaccurate	Very Inaccurate	Moderately Accurate	Very Inaccurate	96	98	90	75	91	81	55	27	22	96	91	60	7	2	91	85	14	10	85	85	15	7	75
364	TRUE	Female	25	White	Junior	Full time	Neither Accurate Nor Inaccurate	Very Accurate	Neither Accurate Nor Inaccurate	Neither Accurate Nor Inaccurate	Very Accurate	Neither Accurate Nor Inaccurate	Very Inaccurate	Neither Accurate Nor Inaccurate	Neither Accurate Nor Inaccurate	Very Inaccurate	Neither Accurate Nor Inaccurate	Very Accurate	Very Accurate	Neither Accurate Nor Inaccurate	Very Inaccurate	Very Inaccurate	Very Inaccurate	Very Inaccurate	Very Inaccurate	Very Inaccurate	90	50	50	49	50	54	50	50	49	49	20	51	49	0	51	52	51	48	50	51	27	49	50
257	TRUE	Male	18	White	Freshman	Full time	Neither Accurate Nor Inaccurate	Moderately Accurate	Moderately Accurate	Neither Accurate Nor Inaccurate	Moderately Accurate	Moderately Accurate	Neither Accurate Nor Inaccurate	Neither Accurate Nor Inaccurate	Very Accurate	Moderately Inaccurate	Moderately Accurate	Moderately Accurate	Moderately Accurate	Moderately Inaccurate	Moderately Inaccurate	Moderately Accurate	Very Inaccurate	Neither Accurate Nor Inaccurate	Very Accurate	Moderately Inaccurate	100	96	100	97	85	67	78	31	29	98	89	50	37	19	93	84	27	30	86	69	17	20	78
204	TRUE	Male	22	White	Junior	Full time	Neither Accurate Nor Inaccurate	Neither Accurate Nor Inaccurate	Neither Accurate Nor Inaccurate	Neither Accurate Nor Inaccurate	Neither Accurate Nor Inaccurate	Neither Accurate Nor Inaccurate	Neither Accurate Nor Inaccurate	Neither Accurate Nor Inaccurate	Neither Accurate Nor Inaccurate	Neither Accurate Nor Inaccurate	Neither Accurate Nor Inaccurate	Neither Accurate Nor Inaccurate	Neither Accurate Nor Inaccurate	Neither Accurate Nor Inaccurate	Neither Accurate Nor Inaccurate	Neither Accurate Nor Inaccurate	Neither Accurate Nor Inaccurate	Neither Accurate Nor Inaccurate	Neither Accurate Nor Inaccurate	Neither Accurate Nor Inaccurate	47	48	44		46	48	47	46	48	44	52	56	46	44	46	43	46	46	46	40	43	50	44
255	TRUE	Female	20	White	Senior	Full time	Moderately Accurate	Very Accurate	Very Accurate	Neither Accurate Nor Inaccurate	Very Accurate	Very Inaccurate	Very Inaccurate	Moderately Inaccurate	Neither Accurate Nor Inaccurate	Neither Accurate Nor Inaccurate	Neither Accurate Nor Inaccurate	Very Accurate	Very Accurate	Moderately Inaccurate	Very Inaccurate	Very Inaccurate	Very Inaccurate	Very Inaccurate	Moderately Accurate	Very Inaccurate	100	77	100	88	77	90	60	14	2	95	100	87	16	17	91	81	15	26	86	61	9	11	97
353	TRUE	Male		White	Freshman	Full time	Very Inaccurate	Neither Accurate Nor Inaccurate	Moderately Inaccurate	Moderately Inaccurate	Moderately Inaccurate	Very Accurate	Neither Accurate Nor Inaccurate	Very Accurate	Moderately Inaccurate	Moderately Inaccurate	Very Inaccurate	Neither Accurate Nor Inaccurate	Moderately Inaccurate	Neither Accurate Nor Inaccurate	Moderately Inaccurate	Very Accurate	Neither Accurate Nor Inaccurate	Moderately Accurate	Moderately Inaccurate	Moderately Inaccurate	100		100	100	86	94	48	10	8	91	96	50	10	6	86	80	39	13	97	57	16	34	82
468	TRUE	Female		Hispanic	Freshman	Full time	Neither Accurate Nor Inaccurate	Moderately Accurate	Neither Accurate Nor Inaccurate	Moderately Accurate	Moderately Accurate	Moderately Inaccurate	Very Inaccurate	Neither Accurate Nor Inaccurate	Moderately Inaccurate	Neither Accurate Nor Inaccurate	Neither Accurate Nor Inaccurate	Moderately Accurate	Very Accurate	Moderately Accurate	Neither Accurate Nor Inaccurate	Neither Accurate Nor Inaccurate	Very Inaccurate	Neither Accurate Nor Inaccurate	Moderately Inaccurate	Moderately Inaccurate	100	91	95	93	81	74	80	10	29	91	90	60	9	20	81	50	10	10	70	51	10	6	80
446	TRUE	Female	21	White	Senior	Full time	Very Inaccurate	Very Accurate	Very Accurate	Neither Accurate Nor Inaccurate	Neither Accurate Nor Inaccurate	Moderately Inaccurate	Moderately Inaccurate	Moderately Inaccurate	Moderately Accurate	Moderately Inaccurate	Neither Accurate Nor Inaccurate	Moderately Accurate	Moderately Accurate	Neither Accurate Nor Inaccurate	Moderately Inaccurate	Moderately Inaccurate	Moderately Inaccurate	Moderately Inaccurate	Moderately Inaccurate	Moderately Inaccurate	91	6	4	81	8	9	5	8	10	6	9	28	10	8	7	8	3	7	4	8	9	6	94
447	TRUE	Female	21	White	Senior	Full time	Moderately Accurate	Very Accurate	Moderately Inaccurate	Moderately Accurate	Moderately Accurate	Moderately Inaccurate	Very Inaccurate	Moderately Inaccurate	Moderately Inaccurate	Moderately Inaccurate	Moderately Accurate	Very Accurate	Moderately Accurate	Moderately Accurate	Moderately Inaccurate	Moderately Inaccurate	Moderately Inaccurate	Moderately Inaccurate	Moderately Inaccurate	Moderately Inaccurate	100	95	100	90	80	60	60	9	19	90	70	50	20	10	80	60	30	10	80	51	19	9	80
357	TRUE	Male	18	White	Freshman	Full time	Moderately Inaccurate	Moderately Accurate	Very Accurate	Moderately Accurate	Very Accurate	Neither Accurate Nor Inaccurate	Moderately Inaccurate	Moderately Inaccurate	Moderately Inaccurate	Very Inaccurate	Moderately Inaccurate	Very Accurate	Very Accurate	Moderately Accurate	Very Inaccurate	Moderately Inaccurate	Moderately Inaccurate	Very Inaccurate	Neither Accurate Nor Inaccurate	Very Inaccurate	100	95	100	98	80	75	50	15	7	80	85	65	30	19	80	75	30	7	85	75	25	10	90
127	TRUE	Male	19	White	Freshman	Part time	Moderately Inaccurate	Moderately Inaccurate	Moderately Inaccurate	Very Inaccurate	Moderately Inaccurate	Moderately Accurate	Moderately Inaccurate	Moderately Accurate	Moderately Inaccurate	Very Inaccurate	Neither Accurate Nor Inaccurate	Moderately Inaccurate	Neither Accurate Nor Inaccurate	Moderately Inaccurate	Very Inaccurate	Moderately Inaccurate	Very Inaccurate	Moderately Inaccurate	Very Inaccurate	Moderately Inaccurate	29	67	73	57	35	68	36	39	61	45	31	69	61	38	80	68	38	46	72	54	66	27	77
295	TRUE	Female	20	White	Sophomore	Full time	Moderately Accurate	Neither Accurate Nor Inaccurate	Neither Accurate Nor Inaccurate	Moderately Accurate	Neither Accurate Nor Inaccurate	Moderately Inaccurate	Neither Accurate Nor Inaccurate	Moderately Inaccurate	Neither Accurate Nor Inaccurate	Moderately Accurate	Moderately Accurate	Moderately Inaccurate	Moderately Accurate	Moderately Accurate	Moderately Accurate	Moderately Inaccurate	Neither Accurate Nor Inaccurate	Moderately Inaccurate	Moderately Accurate	Neither Accurate Nor Inaccurate	100	76	100	80	91	60	57	43	20	96	89	50	20	10	81	71	10	9	80	59	9	20	81
314	TRUE	Male	19	Asian	Freshman	Full time	Neither Accurate Nor Inaccurate	Neither Accurate Nor Inaccurate	Moderately Inaccurate	Moderately Accurate	Moderately Accurate	Moderately Accurate	Neither Accurate Nor Inaccurate	Moderately Accurate	Moderately Inaccurate	Neither Accurate Nor Inaccurate	Moderately Inaccurate	Neither Accurate Nor Inaccurate	Neither Accurate Nor Inaccurate	Moderately Accurate	Neither Accurate Nor Inaccurate	Neither Accurate Nor Inaccurate	Moderately Inaccurate	Neither Accurate Nor Inaccurate	Neither Accurate Nor Inaccurate	Neither Accurate Nor Inaccurate	99	82	80	82	85	91	30	8	4	84	91	49	6	3	85	44	8	1	80	53	5	6	85
228	TRUE	Male	20	African American	Junior	Part time	Very Inaccurate	Moderately Inaccurate	Neither Accurate Nor Inaccurate	Moderately Accurate		Very Accurate	Moderately Accurate	Neither Accurate Nor Inaccurate	Moderately Inaccurate	Very Inaccurate	Moderately Inaccurate	Moderately Inaccurate	Neither Accurate Nor Inaccurate	Neither Accurate Nor Inaccurate	Moderately Accurate	Very Accurate	Moderately Accurate	Neither Accurate Nor Inaccurate	Neither Accurate Nor Inaccurate	Moderately Accurate	19	32	53	15	23	48	67	19	37	27	30	42	79	70	28	58	54	40	49	47	74	29	54
295	TRUE	Male	18	White	Sophomore	Full time	Neither Accurate Nor Inaccurate	Neither Accurate Nor Inaccurate	Neither Accurate Nor Inaccurate	Neither Accurate Nor Inaccurate	Neither Accurate Nor Inaccurate	Neither Accurate Nor Inaccurate	Neither Accurate Nor Inaccurate	Neither Accurate Nor Inaccurate	Neither Accurate Nor Inaccurate	Neither Accurate Nor Inaccurate	Neither Accurate Nor Inaccurate	Neither Accurate Nor Inaccurate	Neither Accurate Nor Inaccurate	Neither Accurate Nor Inaccurate	Neither Accurate Nor Inaccurate	Neither Accurate Nor Inaccurate	Neither Accurate Nor Inaccurate	Neither Accurate Nor Inaccurate	Neither Accurate Nor Inaccurate	Neither Accurate Nor Inaccurate	57	50	32	49	53	29	77	76	71	37	59	77	58	49	38	46	46	55	77	42	65	31	30
289	TRUE	Male	22	Hispanic	Junior	Full time	Neither Accurate Nor Inaccurate	Moderately Accurate	Very Accurate	Moderately Inaccurate	Moderately Accurate		Moderately Accurate	Moderately Accurate	Moderately Inaccurate	Neither Accurate Nor Inaccurate	Very Accurate	Neither Accurate Nor Inaccurate	Moderately Accurate	Very Inaccurate	Neither Accurate Nor Inaccurate	Moderately Inaccurate	Very Inaccurate	Very Inaccurate	Very Inaccurate	Moderately Inaccurate	70	70	91	90	88	62	0	0	82	87	44	40	0	10	100	91	0	7	9	96	0	0	0
607	TRUE	Female	20	White	Junior	Full time	Neither Accurate Nor Inaccurate	Moderately Accurate	Moderately Accurate	Very Inaccurate	Moderately Accurate	Neither Accurate Nor Inaccurate	Moderately Inaccurate	Moderately Inaccurate	Neither Accurate Nor Inaccurate	Moderately Inaccurate	Moderately Accurate	Moderately Accurate	Moderately Accurate	Moderately Inaccurate	Moderately Inaccurate	Moderately Inaccurate	Very Inaccurate	Moderately Inaccurate	Neither Accurate Nor Inaccurate	Moderately Inaccurate	54	29	32	71	66	25	5	5	2	73	92	56	4	10	36	64	5	7	31	38	10	9	35
402	TRUE	Female	21	White	Senior	Full time	Moderately Inaccurate	Moderately Accurate	Moderately Inaccurate	Neither Accurate Nor Inaccurate	Neither Accurate Nor Inaccurate	Neither Accurate Nor Inaccurate	Moderately Inaccurate	Moderately Inaccurate	Neither Accurate Nor Inaccurate	Moderately Inaccurate	Very Inaccurate	Moderately Accurate	Moderately Accurate	Neither Accurate Nor Inaccurate	Neither Accurate Nor Inaccurate	Moderately Accurate	Moderately Inaccurate	Moderately Inaccurate	Neither Accurate Nor Inaccurate	Neither Accurate Nor Inaccurate	100	93	99	90	84	81	65	27	5	85	77	60	28	23	89	66	21	14	75	75	13	15	75
207	TRUE	Female	21	White	Senior	Full time	Neither Accurate Nor Inaccurate	Very Accurate	Very Accurate	Moderately Inaccurate	Moderately Accurate	Moderately Inaccurate	Very Accurate	Moderately Accurate	Moderately Accurate	Moderately Inaccurate	Moderately Accurate	Very Accurate	Very Accurate	Moderately Inaccurate	Moderately Accurate	Moderately Inaccurate	Moderately Inaccurate	Moderately Inaccurate	Very Inaccurate	Very Inaccurate	100	100	81	45	80	68	9	5	96	91	98	30	10	6	97	94	6	6	94	7	9	8	11
74	TRUE	Male		African American	Freshman	Full time	Very Inaccurate	Very Inaccurate	Moderately Inaccurate	Moderately Inaccurate	Moderately Inaccurate	Moderately Inaccurate	Moderately Inaccurate	Moderately Inaccurate	Moderately Inaccurate	Moderately Inaccurate		Neither Accurate Nor Inaccurate	Neither Accurate Nor Inaccurate	Neither Accurate Nor Inaccurate	Neither Accurate Nor Inaccurate	Moderately Accurate	Moderately Accurate	Neither Accurate Nor Inaccurate	Neither Accurate Nor Inaccurate	Neither Accurate Nor Inaccurate	70	65	69	68	80	74	83	74	69	70	67	71	67	71	52	80	79	74	69	73	75	70	66
358	TRUE	Female	24	White	Senior	Full time	Moderately Inaccurate	Moderately Accurate	Moderately Inaccurate	Moderately Accurate	Neither Accurate Nor Inaccurate	Moderately Accurate	Moderately Inaccurate	Moderately Inaccurate	Moderately Accurate	Moderately Inaccurate	Moderately Inaccurate	Moderately Accurate	Moderately Accurate	Moderately Inaccurate	Moderately Inaccurate	Moderately Accurate	Moderately Inaccurate	Moderately Inaccurate	Moderately Inaccurate	Moderately Inaccurate	99	80	96	91	92	64		20	21	91	88	50	9	13	90	81	19	10	90	66	0	20	90
549	TRUE	Male	22	White	Senior	Part time	Moderately Inaccurate	Moderately Accurate	Very Inaccurate	Moderately Inaccurate	Very Accurate	Moderately Inaccurate	Moderately Inaccurate	Moderately Inaccurate	Neither Accurate Nor Inaccurate	Moderately Inaccurate	Moderately Accurate	Moderately Accurate	Moderately Accurate	Neither Accurate Nor Inaccurate	Moderately Inaccurate	Moderately Accurate	Moderately Inaccurate	Moderately Inaccurate	Moderately Inaccurate	Very Inaccurate	100	95	99	99	80	80	60	15	10	90	85	50	15	15	90	85	15	10	85	85	10	5	95
305	TRUE	Male		White	Sophomore	Not currently enrolled	Neither Accurate Nor Inaccurate	Moderately Accurate	Moderately Accurate	Very Inaccurate	Moderately Accurate	Very Inaccurate	Very Inaccurate	Moderately Inaccurate	Moderately Accurate	Very Inaccurate	Moderately Accurate	Moderately Accurate	Moderately Accurate	Very Inaccurate	Very Inaccurate	Very Inaccurate	Very Inaccurate	Moderately Inaccurate	Very Inaccurate	Very Inaccurate	100	95	100	99	16	60	60	39	16	1	80	69	6	2	81	76	4	6	80	60	0	1	74
389	TRUE	Female	18	Hispanic	Freshman	Full time	Moderately Accurate	Very Accurate	Moderately Accurate	Moderately Accurate	Very Accurate	Very Inaccurate	Moderately Inaccurate	Very Accurate	Moderately Accurate	Moderately Inaccurate	Very Accurate	Very Accurate	Moderately Accurate	Moderately Inaccurate	Neither Accurate Nor Inaccurate	Moderately Inaccurate	Very Inaccurate	Neither Accurate Nor Inaccurate	Neither Accurate Nor Inaccurate	Very Inaccurate	100	95	100	90	90	85	70	25	10	90	85	50	25	5	90	85	15	10	85	80	10	10	90
505	TRUE	Male	18	African American	Freshman	Full time	Moderately Inaccurate	Moderately Accurate	Neither Accurate Nor Inaccurate	Neither Accurate Nor Inaccurate	Neither Accurate Nor Inaccurate	Moderately Accurate	Moderately Inaccurate	Neither Accurate Nor Inaccurate	Moderately Accurate	Neither Accurate Nor Inaccurate	Moderately Inaccurate	Moderately Inaccurate	Neither Accurate Nor Inaccurate	Neither Accurate Nor Inaccurate	Neither Accurate Nor Inaccurate	Neither Accurate Nor Inaccurate	Neither Accurate Nor Inaccurate	Neither Accurate Nor Inaccurate	Neither Accurate Nor Inaccurate	Moderately Inaccurate	98	91	23	85	72	83	34	33	14	78	74	60	37	23	86	90	33	25		62	26		87
584	TRUE	Female	18	White	Freshman	Full time	Moderately Accurate	Moderately Inaccurate	Very Accurate	Very Inaccurate	Very Accurate	Moderately Inaccurate	Moderately Inaccurate	Moderately Inaccurate	Moderately Accurate	Very Inaccurate	Moderately Inaccurate	Neither Accurate Nor Inaccurate	Neither Accurate Nor Inaccurate	Moderately Inaccurate	Very Inaccurate	Very Inaccurate	Moderately Inaccurate	Moderately Inaccurate	Moderately Inaccurate	Very Inaccurate	100	98	100	85	77	61	79	7	0	92	81	65	22	15	88	60	12	6	81	76	0	4	93
318	TRUE	Male	18	White	Freshman	Full time	Moderately Inaccurate	Moderately Inaccurate	Moderately Accurate	Neither Accurate Nor Inaccurate	Moderately Accurate	Moderately Inaccurate	Moderately Inaccurate	Moderately Accurate	Moderately Accurate	Moderately Inaccurate	Neither Accurate Nor Inaccurate	Moderately Accurate	Moderately Inaccurate	Neither Accurate Nor Inaccurate	Moderately Accurate	Neither Accurate Nor Inaccurate	Neither Accurate Nor Inaccurate	Neither Accurate Nor Inaccurate	Moderately Inaccurate	Neither Accurate Nor Inaccurate	87		46	41	100	63	0	35	7	57	100	38	75	81	12	80	71	49	100	75	9	69	0
449	TRUE	Female	19	White	Sophomore	Full time	Moderately Accurate	Very Accurate	Very Accurate	Very Inaccurate	Very Inaccurate	Very Inaccurate	Very Inaccurate	Very Inaccurate	Very Accurate	Very Inaccurate	Very Accurate	Very Accurate	Very Accurate	Very Inaccurate	Very Inaccurate	Very Inaccurate	Very Inaccurate	Very Inaccurate	Neither Accurate Nor Inaccurate	Very Inaccurate	100	95	100	94	81	75	60	10	27	94	80	53	25	1	90	70	16	3	84	76	5	13	73
481	TRUE	Female	23	Hispanic	Senior	Full time	Very Accurate	Moderately Accurate	Neither Accurate Nor Inaccurate	Neither Accurate Nor Inaccurate	Moderately Accurate	Very Inaccurate	Very Inaccurate	Very Inaccurate	Moderately Accurate	Very Inaccurate	Moderately Accurate	Moderately Accurate	Moderately Accurate	Neither Accurate Nor Inaccurate	Very Inaccurate	Very Inaccurate	Very Inaccurate	Very Inaccurate	Neither Accurate Nor Inaccurate	Very Inaccurate	100	89	81	90	100	47	19	19	2	100	56	48	13	0	44	25	10	0	100	40	2	0	91
1080	TRUE	Male	20	Hispanic	Junior	Full time	Very Accurate	Very Accurate	Neither Accurate Nor Inaccurate	Moderately Inaccurate	Very Accurate	Very Inaccurate	Moderately Inaccurate	Moderately Accurate	Very Accurate	Moderately Inaccurate	Very Accurate	Moderately Accurate	Very Inaccurate	Very Inaccurate	Very Inaccurate	Very Inaccurate	Very Inaccurate	Moderately Accurate	Moderately Accurate	Very Inaccurate	100	90	99	85	86	63	14	15	30	95	65	46	24	16	65	62	4	42	70	60	21	15	80
290	TRUE	Male	20	White	Junior	Part time	Neither Accurate Nor Inaccurate	Moderately Accurate	Moderately Inaccurate	Moderately Inaccurate	Very Accurate	Moderately Accurate	Moderately Inaccurate	Moderately Accurate	Moderately Accurate	Neither Accurate Nor Inaccurate	Neither Accurate Nor Inaccurate	Moderately Accurate	Moderately Accurate	Moderately Accurate	Very Inaccurate	Moderately Accurate	Moderately Inaccurate	Moderately Accurate	Very Accurate	Very Inaccurate	100	95	100	99	97	77	62	33	25	93	91	76	13	16	80	86	15	10	86	87	0	4	92
399	TRUE	Female	29	African American	Junior	Full time	Moderately Inaccurate	Very Accurate	Moderately Accurate	Moderately Inaccurate	Very Accurate	Moderately Accurate	Moderately Inaccurate	Moderately Inaccurate	Very Accurate	Moderately Inaccurate	Moderately Accurate	Moderately Accurate	Moderately Accurate	Moderately Inaccurate	Moderately Inaccurate	Moderately Accurate	Moderately Inaccurate	Moderately Inaccurate	Moderately Inaccurate	Very Inaccurate	87	70	58	51	5	27	20	13	27	38	90	72	15	24	69	33	8	29	58	18	13	15	27
187	TRUE	Female	34	White	Senior	Full time	Neither Accurate Nor Inaccurate	Moderately Accurate	Very Inaccurate	Very Inaccurate	Very Inaccurate	Very Inaccurate	Very Inaccurate	Very Accurate	Moderately Accurate	Very Inaccurate	Moderately Accurate	Moderately Accurate	Neither Accurate Nor Inaccurate	Moderately Accurate	Neither Accurate Nor Inaccurate	Neither Accurate Nor Inaccurate	Neither Accurate Nor Inaccurate	Moderately Accurate	Neither Accurate Nor Inaccurate	Neither Accurate Nor Inaccurate	45	57	61	66	50	39	43	6	53	44	20	95	54	64	42	56	47	32	73	48	99	47	71
472	TRUE	Female	18	White	Freshman	Full time	Moderately Accurate	Very Accurate	Neither Accurate Nor Inaccurate	Neither Accurate Nor Inaccurate	Moderately Inaccurate	Very Inaccurate	Very Inaccurate	Moderately Inaccurate	Moderately Inaccurate	Neither Accurate Nor Inaccurate	Moderately Accurate	Very Accurate	Moderately Accurate	Neither Accurate Nor Inaccurate	Neither Accurate Nor Inaccurate	Moderately Inaccurate	Very Inaccurate	Moderately Inaccurate	Neither Accurate Nor Inaccurate	Moderately Accurate	100	98	99	85	95	90	70	29	7	98	98	50	20	9	92	63	41	4	95	72	20	14	96
674	TRUE	Female	19	White	Sophomore	Full time	Moderately Inaccurate	Very Accurate	Neither Accurate Nor Inaccurate	Moderately Accurate	Very Inaccurate	Neither Accurate Nor Inaccurate	Very Inaccurate	Moderately Inaccurate	Moderately Inaccurate	Neither Accurate Nor Inaccurate	Neither Accurate Nor Inaccurate	Moderately Accurate	Very Accurate	Moderately Accurate	Neither Accurate Nor Inaccurate	Neither Accurate Nor Inaccurate	Moderately Accurate	Neither Accurate Nor Inaccurate	Moderately Inaccurate	Neither Accurate Nor Inaccurate	100	91	91	96		80	80	26	19	99	85	20	10	8	91	80	9			71	2	10	87
332	TRUE	Female	19	White	Sophomore	Full time	Moderately Inaccurate	Very Accurate	Neither Accurate Nor Inaccurate	Moderately Accurate	Moderately Inaccurate	Neither Accurate Nor Inaccurate	Moderately Inaccurate	Neither Accurate Nor Inaccurate	Moderately Inaccurate	Neither Accurate Nor Inaccurate	Moderately Inaccurate	Very Accurate	Moderately Accurate	Moderately Accurate	Moderately Inaccurate	Moderately Accurate	Very Inaccurate	Neither Accurate Nor Inaccurate	Moderately Inaccurate	Neither Accurate Nor Inaccurate	100	94	74	95	81	73	70	9	9	87	95	40	3	14	87	61	2	4		50	4	8	92
549	TRUE	Male	27	White	Senior	Part time	Moderately Accurate	Moderately Accurate	Moderately Inaccurate	Neither Accurate Nor Inaccurate	Very Accurate	Very Inaccurate	Moderately Inaccurate	Very Inaccurate	Moderately Accurate	Very Inaccurate	Very Accurate	Very Accurate	Moderately Inaccurate	Very Inaccurate	Very Inaccurate	Very Inaccurate	Very Inaccurate	Very Inaccurate	Moderately Inaccurate	Very Inaccurate	94	85	85	98	88	58	65	21	6	98	95	67	20	21	82	77	38	14		82	23	15	94
334	TRUE	Female	26	White	Junior	Full time	Moderately Accurate	Very Accurate	Moderately Accurate	Moderately Inaccurate	Moderately Accurate	Very Inaccurate	Very Inaccurate	Moderately Inaccurate	Moderately Accurate	Moderately Inaccurate	Moderately Accurate	Moderately Accurate	Moderately Accurate	Moderately Inaccurate	Moderately Inaccurate	Moderately Inaccurate	Very Inaccurate	Moderately Inaccurate	Moderately Accurate	Moderately Inaccurate	100	86	100	91	73	80	45	23	11	85	72	50	27	21	76	61	23	22	68	71	24	12	78
267	TRUE	Female	22	Hispanic	Senior	Full time	Very Inaccurate	Moderately Accurate	Moderately Accurate	Moderately Inaccurate	Moderately Accurate	Moderately Accurate	Moderately Accurate	Neither Accurate Nor Inaccurate	Neither Accurate Nor Inaccurate	Moderately Inaccurate	Very Inaccurate	Moderately Accurate	Moderately Accurate	Moderately Accurate	Moderately Inaccurate	Moderately Accurate	Moderately Accurate	Moderately Inaccurate	Moderately Accurate	Moderately Inaccurate	100	90	100	90		65	50	19	9	81	90	61	26	19	87	80	37	40	90	61	2	4	79
252	TRUE	Male	19	African American	Junior	Full time	Neither Accurate Nor Inaccurate	Moderately Accurate		Moderately Accurate	Moderately Accurate	Moderately Accurate	Moderately Accurate	Moderately Accurate		Moderately Accurate	Moderately Accurate	Moderately Accurate	Neither Accurate Nor Inaccurate	Moderately Accurate	Moderately Accurate	Moderately Accurate	Moderately Accurate	Moderately Accurate	Neither Accurate Nor Inaccurate	Moderately Accurate	94	100	65	98	55	42	81	14	34	78	83	45	13	10	63	28	4		64	40	46	64	86
495	TRUE	Female	20	White	Senior	Full time	Moderately Inaccurate	Very Accurate	Moderately Accurate	Moderately Accurate	Moderately Inaccurate	Neither Accurate Nor Inaccurate	Very Inaccurate	Moderately Inaccurate	Moderately Inaccurate	Moderately Inaccurate	Very Inaccurate	Very Accurate	Very Accurate	Very Accurate	Very Accurate	Very Accurate	Very Inaccurate	Moderately Inaccurate	Moderately Accurate	Moderately Inaccurate	73	86	88	78	88	74	20	20	17	81	79	43	16	30	82	90	23	10	47	51	12	13	81
184	TRUE	Male	19	African American	Junior	Full time	Neither Accurate Nor Inaccurate	Neither Accurate Nor Inaccurate		Moderately Accurate	Moderately Accurate	Moderately Accurate	Moderately Accurate	Moderately Accurate	Moderately Accurate	Moderately Accurate	Moderately Accurate	Moderately Accurate	Moderately Inaccurate	Moderately Inaccurate	Moderately Inaccurate	Neither Accurate Nor Inaccurate	Neither Accurate Nor Inaccurate	Moderately Accurate	Neither Accurate Nor Inaccurate	Moderately Accurate	100	72	33	94	85	74	9	8	80	94	94	44	3	17	84	45	16	14	93	86	14	90	92
343	TRUE	Female	22	Asian	Senior	Full time	Neither Accurate Nor Inaccurate	Moderately Inaccurate	Moderately Inaccurate	Moderately Accurate	Neither Accurate Nor Inaccurate	Moderately Accurate	Neither Accurate Nor Inaccurate	Moderately Accurate	Moderately Inaccurate	Moderately Inaccurate	Moderately Inaccurate	Moderately Inaccurate	Moderately Inaccurate	Moderately Accurate	Moderately Inaccurate	Neither Accurate Nor Inaccurate	Neither Accurate Nor Inaccurate	Very Accurate	Very Accurate	Moderately Inaccurate	100	95	100	80	76	75	3	33	92	97	93	69	4	3	76	89	2	0	99	77	1	6	90
686	TRUE	Female	20	Asian	Junior	Full time	Moderately Inaccurate	Very Accurate	Moderately Accurate	Moderately Accurate	Moderately Accurate	Moderately Inaccurate	Moderately Inaccurate	Moderately Accurate	Moderately Inaccurate	Moderately Inaccurate	Moderately Inaccurate	Moderately Accurate	Moderately Accurate	Moderately Accurate	Moderately Inaccurate	Moderately Accurate	Moderately Inaccurate	Moderately Inaccurate		Moderately Inaccurate	65	67	58	76	68	52	71	50	100	52	65	64	56	49	63	65	54	67	100	64	71	68	81
548	TRUE	Female	26	White	Senior	Full time	Neither Accurate Nor Inaccurate	Moderately Accurate	Moderately Inaccurate	Moderately Accurate	Neither Accurate Nor Inaccurate	Moderately Inaccurate	Neither Accurate Nor Inaccurate	Very Accurate	Neither Accurate Nor Inaccurate	Moderately Inaccurate	Moderately Accurate	Moderately Accurate	Neither Accurate Nor Inaccurate	Neither Accurate Nor Inaccurate	Neither Accurate Nor Inaccurate	Moderately Inaccurate	Moderately Inaccurate	Moderately Accurate	Moderately Inaccurate	Neither Accurate Nor Inaccurate	100	98	100	95	85	85	85	15	5	90	85	65	20	5	90	70	10	10	85	80	25	5	85
235	TRUE	Female	24	White	Senior	Full time	Moderately Inaccurate	Very Accurate	Moderately Accurate	Moderately Accurate	Very Accurate	Moderately Accurate	Very Accurate	Moderately Inaccurate	Moderately Inaccurate	Moderately Accurate	Moderately Inaccurate	Moderately Accurate	Moderately Accurate	Moderately Accurate	Very Inaccurate	Moderately Accurate	Very Inaccurate	Very Inaccurate	Moderately Inaccurate	Very Inaccurate	100	99	100	98	77	93	64	23	23	86	92	59	15	5	100	81	15	14	73	73	6	13	97
273	TRUE	Female	22	White	Senior	Full time	Moderately Accurate	Very Accurate	Moderately Accurate	Moderately Accurate	Very Accurate	Moderately Inaccurate	Moderately Inaccurate	Moderately Inaccurate	Moderately Accurate	Moderately Inaccurate	Moderately Accurate	Moderately Accurate	Very Accurate	Moderately Accurate	Moderately Inaccurate	Moderately Inaccurate	Very Inaccurate	Very Inaccurate	Moderately Accurate	Very Inaccurate	71	71	70	75	66	73	30	10	10	67	2	54	10	10	61	88	11	1		11	28	13	31
521	TRUE	Male	28	White	Junior	Full time	Moderately Inaccurate	Very Accurate	Moderately Inaccurate	Moderately Inaccurate	Moderately Accurate	Moderately Accurate	Moderately Inaccurate	Neither Accurate Nor Inaccurate	Very Accurate	Moderately Accurate	Moderately Inaccurate	Very Accurate	Moderately Accurate	Very Inaccurate	Neither Accurate Nor Inaccurate	Moderately Accurate	Moderately Inaccurate	Moderately Accurate	Very Inaccurate	Moderately Inaccurate	97	86	97	94	94	83	52	34	33	84	83	50	23	11	84	70	21	14	84	84	29	45	87
108	TRUE	Male	22	African American	Senior	Part time	Very Inaccurate	Very Inaccurate	Very Inaccurate	Very Inaccurate	Very Inaccurate	Very Inaccurate	Very Inaccurate	Very Inaccurate	Very Inaccurate	Very Inaccurate	Very Inaccurate	Very Inaccurate	Very Inaccurate	Very Inaccurate	Very Inaccurate	Very Inaccurate	Very Inaccurate	Very Inaccurate	Very Inaccurate	Very Inaccurate	18	31	15	29	82	30	64	19		100		48	62	16	17	58	29	59	58	74	58	74	33
924	TRUE	Female	20	White	Senior	Full time	Neither Accurate Nor Inaccurate	Very Accurate	Moderately Inaccurate	Moderately Accurate	Moderately Inaccurate	Moderately Inaccurate	Very Inaccurate	Neither Accurate Nor Inaccurate	Very Inaccurate	Moderately Inaccurate	Very Accurate	Moderately Accurate	Moderately Accurate	Very Accurate	Moderately Inaccurate	Moderately Inaccurate	Very Inaccurate	Moderately Inaccurate	Moderately Inaccurate	Neither Accurate Nor Inaccurate	100	98	100	98	90	90	80	20	10	90	80	55	20	25	90	80	15	5	95	95	15	2	95
314	TRUE	Female	26	Hispanic	Junior	Part time	Moderately Inaccurate	Very Accurate	Moderately Accurate	Very Accurate	Very Accurate	Moderately Inaccurate	Moderately Inaccurate	Moderately Inaccurate	Moderately Inaccurate	Moderately Inaccurate	Moderately Inaccurate	Moderately Accurate	Moderately Accurate	Moderately Accurate	Moderately Inaccurate	Neither Accurate Nor Inaccurate	Moderately Inaccurate	Moderately Inaccurate	Moderately Inaccurate	Moderately Inaccurate	75	89	80		0	83	1	0	12	80	100	66	12	0	14	82		2	62	81			70
412	TRUE	Female	20	Asian	Junior	Full time	Neither Accurate Nor Inaccurate	Very Accurate	Very Accurate	Neither Accurate Nor Inaccurate	Very Accurate	Moderately Accurate	Very Inaccurate	Very Inaccurate	Very Accurate	Very Inaccurate	Moderately Accurate	Very Accurate	Very Accurate	Moderately Inaccurate	Moderately Inaccurate	Moderately Accurate	Moderately Inaccurate	Moderately Inaccurate	Very Inaccurate	Very Inaccurate	100	76	75	78	84	80	62	15	17	90	94	75	25	13	75	77	35	30	73	19	42	77	85
337	TRUE	Female	23	Hispanic	Senior	Full time	Moderately Inaccurate	Neither Accurate Nor Inaccurate	Moderately Inaccurate	Neither Accurate Nor Inaccurate	Moderately Accurate	Neither Accurate Nor Inaccurate	Neither Accurate Nor Inaccurate	Neither Accurate Nor Inaccurate	Moderately Inaccurate	Neither Accurate Nor Inaccurate	Moderately Accurate	Neither Accurate Nor Inaccurate	Neither Accurate Nor Inaccurate	Moderately Inaccurate	Moderately Inaccurate	Moderately Accurate	Neither Accurate Nor Inaccurate	Neither Accurate Nor Inaccurate	Neither Accurate Nor Inaccurate	Neither Accurate Nor Inaccurate	100	97	100	98	9	90	58	22	3	90	98	57	14	7	88	89	0	3	94	49	21	2	81
880	TRUE	Female	21	African American	Senior	Full time	Moderately Accurate	Moderately Accurate	Moderately Accurate	Neither Accurate Nor Inaccurate	Moderately Accurate	Neither Accurate Nor Inaccurate	Moderately Inaccurate	Moderately Inaccurate	Moderately Accurate	Moderately Inaccurate	Neither Accurate Nor Inaccurate	Moderately Accurate	Moderately Accurate	Moderately Inaccurate	Moderately Inaccurate	Moderately Inaccurate	Moderately Inaccurate	Moderately Inaccurate	Moderately Accurate	Moderately Inaccurate	61	60	70	70	70	50	60	20	20	70	80	50	30	10	70	60	20	10	60	60	19	10	70
177	TRUE	Male	22	White	Sophomore	Full time	Neither Accurate Nor Inaccurate	Neither Accurate Nor Inaccurate	Neither Accurate Nor Inaccurate	Moderately Inaccurate	Moderately Accurate	Moderately Accurate	Moderately Inaccurate	Very Inaccurate	Moderately Inaccurate	Moderately Inaccurate	Moderately Inaccurate	Neither Accurate Nor Inaccurate	Very Accurate	Neither Accurate Nor Inaccurate	Very Inaccurate	Neither Accurate Nor Inaccurate	Moderately Inaccurate	Moderately Inaccurate	Moderately Inaccurate	Moderately Inaccurate	63	65	62	60	62	63	62	62	62	62	57	50	60	60	60	61	60	62	59	62	60	58	60
316	TRUE	Female	19	African American	Freshman	Full time	Moderately Accurate	Moderately Accurate	Moderately Accurate	Neither Accurate Nor Inaccurate	Moderately Accurate	Moderately Inaccurate	Neither Accurate Nor Inaccurate	Neither Accurate Nor Inaccurate	Moderately Accurate	Moderately Inaccurate	Moderately Accurate	Neither Accurate Nor Inaccurate	Very Accurate	Neither Accurate Nor Inaccurate	Neither Accurate Nor Inaccurate	Moderately Inaccurate	Moderately Inaccurate	Moderately Inaccurate	Neither Accurate Nor Inaccurate	Moderately Inaccurate	71	69	71	50	44	41	18	23	71	65	82	40	19	91	7	90	0	20	80	50	49	20	66
490	TRUE	Female	22	White	Senior	Full time	Moderately Accurate	Very Accurate	Very Accurate	Moderately Inaccurate	Moderately Accurate	Moderately Inaccurate	Very Accurate	Moderately Inaccurate	Moderately Accurate	Very Inaccurate	Moderately Accurate	Moderately Accurate	Moderately Accurate	Very Inaccurate	Very Inaccurate	Very Inaccurate	Very Inaccurate	Very Inaccurate	Moderately Accurate	Moderately Inaccurate	100	98	96	90	88	88	50	30	4	95	84	50	19	6	92	81	25	19	88	70	2	15	90
280	TRUE	Female	22	White	Senior	Full time	Moderately Accurate	Very Accurate		Moderately Inaccurate	Moderately Accurate	Moderately Inaccurate	Moderately Inaccurate	Moderately Inaccurate	Moderately Accurate	Moderately Accurate	Moderately Accurate	Moderately Accurate	Moderately Accurate	Moderately Inaccurate	Very Inaccurate	Moderately Inaccurate	Very Inaccurate	Moderately Inaccurate	Moderately Accurate	Very Inaccurate	91	81	100	80	70	60	40	39	2	71	81	40	40	39	60	70	50	2	9	27	10	11	73
509	TRUE	Male	18	Hispanic	Freshman	Full time	Very Accurate	Very Accurate	Neither Accurate Nor Inaccurate	Moderately Inaccurate	Very Accurate	Moderately Inaccurate	Moderately Inaccurate	Moderately Accurate	Moderately Accurate	Very Inaccurate	Very Accurate	Very Accurate	Neither Accurate Nor Inaccurate	Moderately Inaccurate	Moderately Inaccurate	Very Inaccurate	Very Inaccurate	Neither Accurate Nor Inaccurate	Moderately Accurate	Very Inaccurate	100	96	100	93	75		81		6		82	56		7	81	81	19	1	89	75	3	0	88
228	TRUE	Male	25	White	Senior	Full time	Neither Accurate Nor Inaccurate	Neither Accurate Nor Inaccurate	Neither Accurate Nor Inaccurate	Neither Accurate Nor Inaccurate	Neither Accurate Nor Inaccurate	Neither Accurate Nor Inaccurate	Neither Accurate Nor Inaccurate	Neither Accurate Nor Inaccurate	Neither Accurate Nor Inaccurate	Neither Accurate Nor Inaccurate	Neither Accurate Nor Inaccurate	Neither Accurate Nor Inaccurate	Neither Accurate Nor Inaccurate	Neither Accurate Nor Inaccurate	Neither Accurate Nor Inaccurate	Neither Accurate Nor Inaccurate	Neither Accurate Nor Inaccurate	Neither Accurate Nor Inaccurate	Neither Accurate Nor Inaccurate	Neither Accurate Nor Inaccurate	50	50	50	50	50	50	50	50	50	50	50	50	50	50	50	50	50	50	50	50	50	50	50
351	TRUE	Female	22	White	Senior	Full time	Neither Accurate Nor Inaccurate	Very Accurate	Very Accurate	Moderately Inaccurate	Very Accurate	Very Accurate	Very Accurate	Very Inaccurate	Neither Accurate Nor Inaccurate	Very Inaccurate	Very Accurate	Very Accurate	Very Accurate	Neither Accurate Nor Inaccurate	Very Inaccurate	Moderately Accurate	Very Inaccurate	Very Inaccurate	Very Inaccurate	Very Inaccurate	100	98	100	96	82	90	62	16	9	97	90	60	22	7	80	87	34	16	85	83	23		86
441	TRUE	Male	19	African American	Freshman	Full time	Moderately Accurate	Moderately Accurate	Moderately Accurate	Moderately Inaccurate	Neither Accurate Nor Inaccurate	Moderately Inaccurate	Moderately Inaccurate	Moderately Inaccurate	Very Accurate	Neither Accurate Nor Inaccurate	Moderately Accurate	Moderately Accurate	Moderately Accurate	Neither Accurate Nor Inaccurate	Neither Accurate Nor Inaccurate	Moderately Inaccurate	Moderately Inaccurate	Moderately Inaccurate	Very Accurate	Moderately Accurate	100		100	94	82	80	65	16	10	90	96	40		11	91	75	10	16	97	75			80
288	TRUE	Male	19	White	Sophomore	Part time	Moderately Accurate	Moderately Accurate	Very Accurate	Neither Accurate Nor Inaccurate	Moderately Accurate	Neither Accurate Nor Inaccurate	Moderately Inaccurate	Neither Accurate Nor Inaccurate	Moderately Accurate	Moderately Inaccurate	Very Accurate	Moderately Accurate	Very Accurate	Moderately Inaccurate	Moderately Inaccurate	Moderately Inaccurate	Moderately Inaccurate	Moderately Inaccurate	Moderately Inaccurate	Moderately Accurate	100	83	100	96	100	79	63	18	8	85	85	38	25	6	89	84	1	7	93	67	8	6	97
290	TRUE	Male	19	African American	Freshman	Full time	Moderately Accurate	Moderately Accurate	Moderately Accurate	Moderately Inaccurate	Neither Accurate Nor Inaccurate	Moderately Inaccurate	Moderately Inaccurate	Moderately Inaccurate	Moderately Accurate	Neither Accurate Nor Inaccurate	Moderately Accurate	Moderately Accurate	Moderately Accurate	Neither Accurate Nor Inaccurate	Neither Accurate Nor Inaccurate	Moderately Inaccurate	Moderately Inaccurate	Moderately Inaccurate	Very Accurate	Moderately Accurate	100	97	100	97	80	96	60	15	15	91	97	60	23	9	91	81	10	5	80	76	0	4	86
372	TRUE	Female	23	White	Senior	Full time	Very Inaccurate	Neither Accurate Nor Inaccurate	Moderately Accurate	Moderately Inaccurate	Very Inaccurate	Moderately Accurate	Moderately Accurate	Moderately Inaccurate	Very Accurate	Moderately Accurate	Moderately Accurate	Moderately Accurate	Very Accurate	Neither Accurate Nor Inaccurate	Moderately Accurate	Moderately Accurate	Moderately Accurate	Moderately Inaccurate	Moderately Accurate	Moderately Inaccurate	100	59	100	91	71	79	62	7	2	90	76	41		3	85	58		3	66	54	14	40	76
245	TRUE	Female	18	Pacific Islander	Freshman	Full time	Moderately Accurate	Moderately Accurate		Neither Accurate Nor Inaccurate	Neither Accurate Nor Inaccurate	Neither Accurate Nor Inaccurate	Moderately Inaccurate	Neither Accurate Nor Inaccurate	Neither Accurate Nor Inaccurate	Moderately Accurate	Moderately Accurate	Moderately Accurate	Moderately Accurate	Moderately Inaccurate	Moderately Accurate	Moderately Inaccurate	Moderately Inaccurate	Moderately Accurate	Moderately Inaccurate	Moderately Inaccurate	90	93	78	15	77	72	0	9	1	72	85	0	2	0	83	85	0	14	2	54	14	2	81
489	TRUE	Female	20	White	Junior	Full time	Moderately Inaccurate	Very Accurate	Moderately Accurate	Neither Accurate Nor Inaccurate	Neither Accurate Nor Inaccurate	Moderately Accurate	Moderately Accurate	Neither Accurate Nor Inaccurate	Moderately Inaccurate	Moderately Inaccurate	Moderately Inaccurate	Moderately Accurate	Moderately Accurate	Neither Accurate Nor Inaccurate	Neither Accurate Nor Inaccurate	Moderately Accurate	Moderately Inaccurate	Moderately Inaccurate	Moderately Accurate	Moderately Inaccurate	100	93	100	99	91	81	19	19	9	60	81	40	5	14	91	9	20	9	88	60	19	71	81
564	TRUE	Female	19	African American	Freshman	Not currently enrolled	Moderately Accurate	Moderately Inaccurate	Moderately Inaccurate	Very Inaccurate	Neither Accurate Nor Inaccurate	Moderately Inaccurate	Moderately Inaccurate	Neither Accurate Nor Inaccurate	Moderately Accurate	Moderately Inaccurate	Moderately Accurate	Moderately Inaccurate		Very Accurate	Neither Accurate Nor Inaccurate	Moderately Inaccurate	Moderately Accurate	Moderately Inaccurate	Moderately Accurate	Neither Accurate Nor Inaccurate	25	87	0	85	69	0	19			98	76	51	0		50	87			72				63
278	TRUE	Male	19	White	Freshman	Full time	Neither Accurate Nor Inaccurate	Neither Accurate Nor Inaccurate	Moderately Accurate	Neither Accurate Nor Inaccurate	Moderately Inaccurate	Neither Accurate Nor Inaccurate	Neither Accurate Nor Inaccurate	Neither Accurate Nor Inaccurate	Moderately Accurate	Neither Accurate Nor Inaccurate	Moderately Inaccurate	Neither Accurate Nor Inaccurate	Neither Accurate Nor Inaccurate	Neither Accurate Nor Inaccurate	Moderately Accurate	Neither Accurate Nor Inaccurate	Neither Accurate Nor Inaccurate	Moderately Inaccurate	Moderately Accurate	Neither Accurate Nor Inaccurate	100	90	92	84	89	81	62	23	20	83	86	49	13	7	83	66	18	7	79	72	12	10	79
280	TRUE	Male	18	White	Freshman	Full time	Moderately Accurate	Moderately Inaccurate	Moderately Accurate	Neither Accurate Nor Inaccurate	Neither Accurate Nor Inaccurate	Neither Accurate Nor Inaccurate	Moderately Inaccurate	Moderately Accurate	Neither Accurate Nor Inaccurate	Moderately Inaccurate	Moderately Accurate	Neither Accurate Nor Inaccurate	Moderately Accurate	Neither Accurate Nor Inaccurate	Neither Accurate Nor Inaccurate	Moderately Inaccurate	Moderately Inaccurate	Moderately Inaccurate	Moderately Accurate	Moderately Inaccurate	100	87	99	99	79	69	24	29	21	96	92	25	13	18	78	67	23	9	98	80	26	2	91
628	TRUE	Female	19	White	Sophomore	Full time	Moderately Accurate	Very Accurate	Neither Accurate Nor Inaccurate	Moderately Accurate	Moderately Inaccurate	Neither Accurate Nor Inaccurate	Moderately Inaccurate	Moderately Inaccurate	Neither Accurate Nor Inaccurate	Moderately Accurate	Neither Accurate Nor Inaccurate	Moderately Accurate	Moderately Accurate	Neither Accurate Nor Inaccurate	Neither Accurate Nor Inaccurate	Neither Accurate Nor Inaccurate	Neither Accurate Nor Inaccurate	Moderately Inaccurate	Moderately Inaccurate	Neither Accurate Nor Inaccurate	100	90	100	95	90	30	50	30	10	90	90	50	20	20	70	60	10	20	90	80	0	10	80
138	TRUE	Male		White	Senior	Full time	Very Inaccurate	Moderately Inaccurate	Moderately Inaccurate	Neither Accurate Nor Inaccurate	Neither Accurate Nor Inaccurate	Moderately Accurate	Neither Accurate Nor Inaccurate	Moderately Accurate	Moderately Accurate	Moderately Accurate	Very Accurate	Moderately Accurate	Moderately Accurate	Neither Accurate Nor Inaccurate	Moderately Accurate	Neither Accurate Nor Inaccurate	Neither Accurate Nor Inaccurate	Moderately Accurate	Moderately Accurate	Moderately Accurate	68	23	82	22	35	39	50	67	27	35	26	36	29	67	24	66	56	40	63	44	11	67	16
562	TRUE	Male	24	African American	Senior	Full time	Moderately Accurate	Moderately Accurate	Neither Accurate Nor Inaccurate	Moderately Inaccurate	Moderately Accurate	Neither Accurate Nor Inaccurate	Moderately Inaccurate	Moderately Inaccurate	Moderately Accurate	Moderately Inaccurate	Moderately Accurate	Moderately Accurate	Neither Accurate Nor Inaccurate	Moderately Inaccurate	Moderately Inaccurate	Moderately Inaccurate	Moderately Inaccurate	Neither Accurate Nor Inaccurate	Moderately Accurate	Moderately Inaccurate	100	99	100	99	90	84	89	32	14	93	93	50	6	10	98	72	6	5	93	74	7	6	88
437	TRUE	Female	19	White	Sophomore	Full time	Neither Accurate Nor Inaccurate	Neither Accurate Nor Inaccurate	Moderately Inaccurate	Moderately Inaccurate	Neither Accurate Nor Inaccurate	Moderately Inaccurate	Very Inaccurate	Moderately Accurate	Moderately Accurate	Neither Accurate Nor Inaccurate	Neither Accurate Nor Inaccurate	Very Accurate	Moderately Accurate	Moderately Inaccurate	Neither Accurate Nor Inaccurate	Moderately Inaccurate	Moderately Inaccurate	Neither Accurate Nor Inaccurate	Moderately Inaccurate	Neither Accurate Nor Inaccurate	100	95	100	93	85	91	60	10	2	90	90	50	5	5	80	80	5	5	97	40	13	10	91
424	TRUE	Female	24	Hispanic	Senior	Full time	Very Inaccurate	Very Accurate	Moderately Inaccurate	Very Inaccurate	Moderately Inaccurate	Moderately Accurate	Moderately Inaccurate	Very Accurate	Very Accurate	Moderately Inaccurate	Moderately Inaccurate	Very Accurate	Moderately Accurate	Very Inaccurate	Moderately Inaccurate	Moderately Accurate	Moderately Inaccurate	Moderately Inaccurate	Very Inaccurate	Moderately Inaccurate	100	83	100	75	82	70	64	21	10	73	89	76	6	6	98	84	3	0	74	79	31	84	90
394	TRUE	Female	19	Hispanic	Sophomore	Full time	Very Inaccurate	Very Accurate	Moderately Accurate	Moderately Inaccurate	Very Inaccurate	Neither Accurate Nor Inaccurate	Very Inaccurate	Very Inaccurate	Moderately Inaccurate	Neither Accurate Nor Inaccurate	Moderately Accurate	Neither Accurate Nor Inaccurate	Very Accurate	Moderately Accurate	Very Inaccurate	Moderately Accurate	Very Inaccurate	Very Inaccurate	Very Inaccurate	Neither Accurate Nor Inaccurate	100	75	100	90	80	50	0	20	10	100	91		20	9	75	60		5	76	60	0	0	80
467	TRUE	Male	18	Asian	Sophomore	Full time	Moderately Accurate	Neither Accurate Nor Inaccurate	Neither Accurate Nor Inaccurate	Neither Accurate Nor Inaccurate	Moderately Accurate	Moderately Accurate	Neither Accurate Nor Inaccurate	Moderately Inaccurate	Moderately Accurate	Very Inaccurate	Moderately Accurate	Neither Accurate Nor Inaccurate	Moderately Accurate	Moderately Inaccurate	Very Inaccurate	Moderately Inaccurate	Moderately Inaccurate	Very Inaccurate	Very Inaccurate	Very Inaccurate	100	96	60	81	85	75	45	12	20	97	97	55	30	20	90	90	25	5	48	65	5	11	95
195	TRUE	Female	25	Hispanic	Senior	Full time	Moderately Accurate	Very Accurate	Very Accurate	Moderately Inaccurate	Neither Accurate Nor Inaccurate	Moderately Inaccurate	Very Inaccurate	Very Inaccurate	Moderately Accurate	Very Inaccurate	Moderately Accurate	Moderately Accurate	Moderately Accurate	Neither Accurate Nor Inaccurate	Moderately Inaccurate	Very Inaccurate	Very Inaccurate	Very Inaccurate	Very Inaccurate	Very Inaccurate	8	26	39	17	45	30	12	18	44	27	9	64	28	13	54	31	27	15	28	23	9	38	44
404	TRUE	Male	18	Hispanic	Freshman	Full time	Moderately Accurate	Neither Accurate Nor Inaccurate	Very Inaccurate	Very Inaccurate	Moderately Accurate	Moderately Inaccurate	Neither Accurate Nor Inaccurate	Moderately Accurate	Very Accurate	Very Inaccurate	Very Accurate	Moderately Inaccurate	Moderately Accurate	Moderately Inaccurate	Moderately Inaccurate	Very Inaccurate	Very Inaccurate	Neither Accurate Nor Inaccurate	Very Accurate	Very Inaccurate	99	90	100	94	84	68	51	13	3	89	85	59	13	5	87	76	10	6	91	76	10	4	85
378	TRUE	Female	18	White	Freshman	Full time	Moderately Accurate	Very Accurate	Neither Accurate Nor Inaccurate	Moderately Inaccurate		Very Inaccurate	Very Inaccurate	Neither Accurate Nor Inaccurate	Neither Accurate Nor Inaccurate	Very Inaccurate	Moderately Accurate	Very Accurate	Moderately Accurate	Neither Accurate Nor Inaccurate	Moderately Inaccurate	Very Inaccurate	Very Inaccurate	Moderately Inaccurate	Moderately Accurate	Very Inaccurate	100	95	50	87	88	66	51	29	21	78	74	51	4	24	85	69	47	9	68	78	20	20	88
228	TRUE	Female	18	White	Freshman	Full time	Neither Accurate Nor Inaccurate	Neither Accurate Nor Inaccurate	Neither Accurate Nor Inaccurate	Neither Accurate Nor Inaccurate	Neither Accurate Nor Inaccurate	Neither Accurate Nor Inaccurate	Neither Accurate Nor Inaccurate	Neither Accurate Nor Inaccurate	Neither Accurate Nor Inaccurate	Neither Accurate Nor Inaccurate	Neither Accurate Nor Inaccurate	Neither Accurate Nor Inaccurate	Neither Accurate Nor Inaccurate	Neither Accurate Nor Inaccurate	Neither Accurate Nor Inaccurate	Neither Accurate Nor Inaccurate	Neither Accurate Nor Inaccurate	Neither Accurate Nor Inaccurate	Neither Accurate Nor Inaccurate	Neither Accurate Nor Inaccurate	32	46	36	13	38	47	63	35	48	58	23	39	43	32	12	41	43	41	63	53	37	46	12
285	TRUE	Female	19	Hispanic	Freshman	Full time	Moderately Inaccurate	Moderately Accurate	Moderately Accurate	Very Inaccurate	Moderately Accurate	Neither Accurate Nor Inaccurate	Moderately Inaccurate	Very Inaccurate	Neither Accurate Nor Inaccurate	Moderately Inaccurate	Neither Accurate Nor Inaccurate	Neither Accurate Nor Inaccurate	Moderately Accurate	Moderately Inaccurate	Neither Accurate Nor Inaccurate	Neither Accurate Nor Inaccurate	Neither Accurate Nor Inaccurate	Moderately Inaccurate	Very Inaccurate	Very Inaccurate	23	18	7	17	42	48		14	37	21	24	12	33	21	37	15	17	36	27	18	100	72	28
500	TRUE	Female	19	White	Sophomore	Full time	Neither Accurate Nor Inaccurate	Very Accurate	Very Inaccurate	Very Accurate	Very Accurate	Neither Accurate Nor Inaccurate	Very Inaccurate	Very Accurate	Moderately Accurate	Very Inaccurate	Moderately Accurate	Very Accurate	Moderately Inaccurate	Moderately Accurate	Very Inaccurate	Moderately Accurate	Very Inaccurate	Moderately Accurate	Moderately Inaccurate	Very Inaccurate	100	99	100	95	90	81	59	35	10	99	87	53	15	4	86	60	27	10	82	78	20	6	83
79	TRUE	Male	22	White	Senior	Full time	Neither Accurate Nor Inaccurate	Neither Accurate Nor Inaccurate	Neither Accurate Nor Inaccurate	Neither Accurate Nor Inaccurate	Neither Accurate Nor Inaccurate	Neither Accurate Nor Inaccurate	Neither Accurate Nor Inaccurate	Neither Accurate Nor Inaccurate	Neither Accurate Nor Inaccurate	Neither Accurate Nor Inaccurate	Neither Accurate Nor Inaccurate	Neither Accurate Nor Inaccurate	Moderately Accurate	Moderately Accurate	Moderately Accurate	Neither Accurate Nor Inaccurate	Moderately Inaccurate	Neither Accurate Nor Inaccurate	Moderately Inaccurate	Moderately Inaccurate	71	70	80	32	35	70	79	29	71	72	71	77	56	28	91	70	38	57	66	74	29	55	52
75	TRUE	Male	22	White	Senior	Full time	Neither Accurate Nor Inaccurate	Neither Accurate Nor Inaccurate	Moderately Accurate	Moderately Accurate	Moderately Accurate	Moderately Accurate	Neither Accurate Nor Inaccurate	Neither Accurate Nor Inaccurate	Neither Accurate Nor Inaccurate	Neither Accurate Nor Inaccurate	Moderately Accurate	Moderately Accurate	Moderately Accurate	Moderately Accurate	Moderately Accurate	Moderately Accurate	Neither Accurate Nor Inaccurate	Moderately Accurate	Moderately Accurate	Moderately Accurate	51	66	72	76	66	58	73	76	73	53	65	71	54	77	71	73	67	69	53	74	69	71	80
327	TRUE	Female	25	White	Senior	Full time	Very Inaccurate	Very Accurate	Moderately Accurate	Very Inaccurate	Moderately Accurate	Moderately Accurate	Very Inaccurate	Moderately Inaccurate	Moderately Accurate	Very Inaccurate	Very Inaccurate	Very Accurate	Very Accurate	Moderately Inaccurate	Very Inaccurate	Moderately Accurate	Very Inaccurate	Moderately Inaccurate	Moderately Accurate	Very Inaccurate	100	91	100	91	72	74	59	9	2	91	91	60	6	4	77	70	15	5	87	77	10	9	82
356	TRUE	Female	20	White	Junior	Full time	Very Inaccurate	Moderately Accurate	Moderately Inaccurate	Moderately Inaccurate	Moderately Accurate	Neither Accurate Nor Inaccurate	Moderately Inaccurate	Moderately Inaccurate	Moderately Inaccurate	Moderately Inaccurate	Very Inaccurate	Moderately Accurate	Neither Accurate Nor Inaccurate	Moderately Inaccurate	Moderately Inaccurate	Moderately Accurate	Moderately Inaccurate	Neither Accurate Nor Inaccurate	Moderately Accurate	Moderately Inaccurate	100	90	80	90	85	80	70	20	10	90	80	50	5	2	80	60	20	20	90	90	20	10	80
469	TRUE	Female	19	Asian	Sophomore	Full time	Neither Accurate Nor Inaccurate	Very Accurate	Very Inaccurate	Neither Accurate Nor Inaccurate	Moderately Accurate	Neither Accurate Nor Inaccurate	Moderately Inaccurate	Very Accurate	Moderately Accurate	Neither Accurate Nor Inaccurate	Neither Accurate Nor Inaccurate	Very Accurate	Neither Accurate Nor Inaccurate	Neither Accurate Nor Inaccurate	Neither Accurate Nor Inaccurate	Moderately Accurate	Moderately Inaccurate	Neither Accurate Nor Inaccurate	Neither Accurate Nor Inaccurate	Moderately Inaccurate	100	95	90	90	65	70	50	10	5	95	85	60	25	20	90	75	5	20	80	65	10	10	85
212	TRUE	Male	24	Hispanic	Junior	Part time	Neither Accurate Nor Inaccurate	Neither Accurate Nor Inaccurate	Neither Accurate Nor Inaccurate	Neither Accurate Nor Inaccurate	Neither Accurate Nor Inaccurate	Neither Accurate Nor Inaccurate	Neither Accurate Nor Inaccurate	Moderately Accurate	Moderately Inaccurate	Neither Accurate Nor Inaccurate	Neither Accurate Nor Inaccurate	Neither Accurate Nor Inaccurate	Neither Accurate Nor Inaccurate	Neither Accurate Nor Inaccurate	Neither Accurate Nor Inaccurate	Neither Accurate Nor Inaccurate	Neither Accurate Nor Inaccurate	Neither Accurate Nor Inaccurate	Neither Accurate Nor Inaccurate	Neither Accurate Nor Inaccurate	29	53	20	100	88	96	59	81	78	85	23	0	0	100	91	65	78	100	10	96	100	71	27
2138	TRUE	Female	24	Hispanic	Senior	Full time	Moderately Inaccurate	Very Accurate	Moderately Inaccurate	Moderately Accurate	Moderately Inaccurate	Moderately Accurate	Very Inaccurate	Very Accurate	Moderately Inaccurate	Moderately Accurate	Moderately Inaccurate	Moderately Accurate	Moderately Accurate	Moderately Accurate	Moderately Accurate	Moderately Accurate	Very Inaccurate	Moderately Accurate	Very Inaccurate	Moderately Accurate		96						11			83		39		86						19
300	TRUE	Female	21	White	Sophomore	Full time	Neither Accurate Nor Inaccurate	Moderately Accurate	Moderately Inaccurate	Moderately Accurate	Moderately Accurate	Neither Accurate Nor Inaccurate	Moderately Inaccurate	Moderately Accurate	Moderately Accurate	Moderately Accurate	Moderately Accurate	Moderately Accurate	Neither Accurate Nor Inaccurate	Moderately Accurate	Moderately Accurate	Neither Accurate Nor Inaccurate	Moderately Inaccurate	Moderately Inaccurate	Neither Accurate Nor Inaccurate	Moderately Inaccurate	9	9	9	17	12	50	36	49	40	20	20	50	28	29	29	38	47	28	24	51	9	41	40
461	TRUE	Female	20	Asian	Junior	Full time	Neither Accurate Nor Inaccurate	Moderately Accurate	Neither Accurate Nor Inaccurate	Moderately Inaccurate	Moderately Accurate	Moderately Accurate	Moderately Inaccurate	Moderately Inaccurate	Moderately Accurate	Moderately Inaccurate	Moderately Accurate	Moderately Accurate	Moderately Accurate	Moderately Inaccurate	Moderately Inaccurate	Moderately Inaccurate	Moderately Inaccurate	Moderately Inaccurate	Moderately Inaccurate	Moderately Inaccurate	100	91	100	91	96	81	40	28	22	90	97	79	24	15	95	71	5	12	96	70	13	7	81
435	TRUE	Female	18	African American	Freshman	Full time	Very Inaccurate	Neither Accurate Nor Inaccurate	Moderately Inaccurate	Very Inaccurate	Moderately Accurate	Very Accurate	Very Accurate	Moderately Inaccurate	Moderately Inaccurate	Very Inaccurate	Very Inaccurate	Neither Accurate Nor Inaccurate	Moderately Accurate	Neither Accurate Nor Inaccurate	Moderately Inaccurate	Very Accurate	Neither Accurate Nor Inaccurate	Moderately Inaccurate	Moderately Inaccurate	Moderately Inaccurate	100	40	100	40	92	57	59	21	17	71	80	39	10	12	76	82	5	11	71	42		80	66
511	TRUE	Female	24	Hispanic	Senior	Full time	Moderately Accurate	Very Accurate	Moderately Accurate	Neither Accurate Nor Inaccurate	Neither Accurate Nor Inaccurate	Moderately Inaccurate	Neither Accurate Nor Inaccurate	Moderately Inaccurate	Moderately Inaccurate	Neither Accurate Nor Inaccurate	Very Accurate	Moderately Accurate	Very Accurate	Neither Accurate Nor Inaccurate	Neither Accurate Nor Inaccurate	Moderately Inaccurate	Very Accurate	Moderately Inaccurate	Very Inaccurate	Neither Accurate Nor Inaccurate	100	100	91	97	94	94	86	29	4	92	92	50	20	3	50	80	8	9	73	69	11	3	93
199	TRUE	Male	22	White	Junior	Full time	Neither Accurate Nor Inaccurate	Neither Accurate Nor Inaccurate	Neither Accurate Nor Inaccurate	Neither Accurate Nor Inaccurate	Neither Accurate Nor Inaccurate	Neither Accurate Nor Inaccurate	Neither Accurate Nor Inaccurate	Neither Accurate Nor Inaccurate	Neither Accurate Nor Inaccurate	Neither Accurate Nor Inaccurate	Neither Accurate Nor Inaccurate	Neither Accurate Nor Inaccurate	Neither Accurate Nor Inaccurate	Neither Accurate Nor Inaccurate	Neither Accurate Nor Inaccurate	Neither Accurate Nor Inaccurate	Neither Accurate Nor Inaccurate	Neither Accurate Nor Inaccurate	Neither Accurate Nor Inaccurate	Neither Accurate Nor Inaccurate	100	9	100	79	51	35	0	33	44	54	92	50	38	7	75	49	71	18	26	58	40	69	57
333	TRUE	Female	22	Asian	Senior	Full time	Moderately Accurate	Very Accurate	Moderately Inaccurate	Very Inaccurate	Neither Accurate Nor Inaccurate	Very Inaccurate	Moderately Inaccurate	Moderately Inaccurate	Neither Accurate Nor Inaccurate	Moderately Inaccurate	Neither Accurate Nor Inaccurate	Moderately Accurate	Neither Accurate Nor Inaccurate	Neither Accurate Nor Inaccurate	Moderately Inaccurate	Moderately Inaccurate	Moderately Inaccurate	Neither Accurate Nor Inaccurate	Neither Accurate Nor Inaccurate	Moderately Inaccurate	51	33	55	82	33	46	36	54	78	38	70	32	24	63	56	33	35	28	63	54	15	57	69
248	TRUE	Male	22	White	Junior	Full time	Neither Accurate Nor Inaccurate	Neither Accurate Nor Inaccurate	Neither Accurate Nor Inaccurate	Neither Accurate Nor Inaccurate	Neither Accurate Nor Inaccurate	Neither Accurate Nor Inaccurate	Neither Accurate Nor Inaccurate	Neither Accurate Nor Inaccurate	Neither Accurate Nor Inaccurate	Neither Accurate Nor Inaccurate	Neither Accurate Nor Inaccurate	Neither Accurate Nor Inaccurate	Neither Accurate Nor Inaccurate	Neither Accurate Nor Inaccurate	Neither Accurate Nor Inaccurate	Neither Accurate Nor Inaccurate	Neither Accurate Nor Inaccurate	Neither Accurate Nor Inaccurate	Neither Accurate Nor Inaccurate	Neither Accurate Nor Inaccurate	42	47	58	89	25	42	44	22	21	40	86	50	37	27	70	79	17	45	25	40	34	50	70
284	TRUE	Male	19	White	Sophomore	Full time	Neither Accurate Nor Inaccurate	Moderately Accurate	Moderately Accurate	Moderately Inaccurate	Neither Accurate Nor Inaccurate	Very Inaccurate	Neither Accurate Nor Inaccurate	Neither Accurate Nor Inaccurate	Moderately Accurate	Neither Accurate Nor Inaccurate	Moderately Inaccurate	Neither Accurate Nor Inaccurate	Moderately Accurate	Moderately Inaccurate	Neither Accurate Nor Inaccurate	Moderately Inaccurate	Moderately Inaccurate	Moderately Inaccurate	Moderately Accurate	Moderately Inaccurate	100	97	99	87	91	84	73	23	8	86	94	66	15	23	94	83	16	14	85	83	23	7	97
364	TRUE	Female	21	Asian	Senior	Full time	Neither Accurate Nor Inaccurate	Moderately Accurate	Moderately Inaccurate	Moderately Accurate	Very Accurate	Moderately Inaccurate	Very Inaccurate	Moderately Inaccurate	Moderately Accurate	Moderately Inaccurate	Neither Accurate Nor Inaccurate		Very Accurate	Neither Accurate Nor Inaccurate	Neither Accurate Nor Inaccurate	Neither Accurate Nor Inaccurate	Moderately Inaccurate	Moderately Inaccurate	Very Accurate	Moderately Inaccurate	99	96	100	98	83	66	40	10	19	87	85	50	21	12	81	65	19	10	83	66	5	16	87
486	TRUE	Male	18	Hispanic	Freshman	Full time	Moderately Inaccurate	Neither Accurate Nor Inaccurate	Moderately Accurate	Neither Accurate Nor Inaccurate	Neither Accurate Nor Inaccurate	Neither Accurate Nor Inaccurate	Moderately Accurate	Moderately Inaccurate	Moderately Accurate	Neither Accurate Nor Inaccurate	Moderately Accurate	Neither Accurate Nor Inaccurate	Neither Accurate Nor Inaccurate	Moderately Accurate	Moderately Inaccurate	Moderately Inaccurate	Neither Accurate Nor Inaccurate	Moderately Inaccurate	Neither Accurate Nor Inaccurate	Neither Accurate Nor Inaccurate	100	93	100	91	84	65	73	28	25	75	88	71	32	20	82	59	39	24	80	56	27	17	78
720	TRUE	Female	26	White	Senior	Full time	Moderately Inaccurate	Very Accurate	Moderately Accurate	Moderately Inaccurate	Very Accurate	Moderately Inaccurate	Neither Accurate Nor Inaccurate	Very Inaccurate	Moderately Accurate	Moderately Inaccurate	Moderately Accurate	Very Accurate	Very Accurate	Moderately Accurate	Very Inaccurate	Neither Accurate Nor Inaccurate	Moderately Inaccurate	Moderately Inaccurate	Very Accurate	Very Inaccurate	100	70	7	80	7	20	0	3	7	29	60	0	5	27	95	90	100	70	50	50	20	40	60
2327	TRUE	Female	20	Asian	Junior	Full time	Moderately Inaccurate	Very Accurate	Moderately Accurate	Moderately Accurate	Moderately Accurate	Very Inaccurate	Moderately Inaccurate	Moderately Inaccurate	Moderately Accurate	Moderately Inaccurate	Moderately Inaccurate	Very Accurate	Moderately Accurate	Moderately Accurate	Moderately Inaccurate	Moderately Accurate	Moderately Inaccurate	Moderately Inaccurate	Moderately Accurate	Moderately Inaccurate	100	95	95	90	90	85	60	15	10	90	90	60	20	10	97	80	1	10	95	85	0	10	90
418	TRUE	Male	24	White	Senior	Part time	Moderately Accurate	Moderately Accurate	Neither Accurate Nor Inaccurate	Moderately Inaccurate	Neither Accurate Nor Inaccurate	Neither Accurate Nor Inaccurate	Moderately Inaccurate	Neither Accurate Nor Inaccurate	Neither Accurate Nor Inaccurate	Moderately Inaccurate	Neither Accurate Nor Inaccurate		Neither Accurate Nor Inaccurate	Moderately Inaccurate	Neither Accurate Nor Inaccurate	Moderately Inaccurate	Moderately Inaccurate	Neither Accurate Nor Inaccurate	Neither Accurate Nor Inaccurate	Moderately Inaccurate	0		4	9	12	9	12	11	20	5	8	1	50	48	46	19	94	30	51	3	99	100	7
530	TRUE	Male	44	White	Senior	Full time	Moderately Accurate	Moderately Accurate	Moderately Accurate	Moderately Inaccurate	Moderately Accurate	Very Inaccurate	Very Inaccurate	Moderately Accurate	Moderately Accurate	Very Inaccurate	Moderately Accurate	Very Accurate	Moderately Accurate	Moderately Inaccurate	Moderately Inaccurate	Moderately Accurate	Very Inaccurate	Moderately Inaccurate	Moderately Accurate	Very Inaccurate	100	91	100	97	9		74	20	9	72	85	47	16	10	71	53		1	81	53	4	7	81
697	TRUE	Female	21	African American	Junior	Full time	Neither Accurate Nor Inaccurate	Very Accurate	Very Inaccurate	Moderately Accurate	Very Accurate	Very Inaccurate	Very Inaccurate	Moderately Accurate	Neither Accurate Nor Inaccurate	Moderately Inaccurate	Neither Accurate Nor Inaccurate	Very Accurate	Neither Accurate Nor Inaccurate	Neither Accurate Nor Inaccurate	Very Inaccurate	Neither Accurate Nor Inaccurate	Moderately Inaccurate	Neither Accurate Nor Inaccurate	Moderately Inaccurate	Very Inaccurate	100	90	100	85	85	80	65	20	25	95	95	40	20	15	95	85	5	20	90	70	25	10	70
95	TRUE	Female	19	White	Sophomore	Full time	Neither Accurate Nor Inaccurate	Neither Accurate Nor Inaccurate	Neither Accurate Nor Inaccurate	Neither Accurate Nor Inaccurate	Neither Accurate Nor Inaccurate	Neither Accurate Nor Inaccurate	Neither Accurate Nor Inaccurate	Neither Accurate Nor Inaccurate	Neither Accurate Nor Inaccurate	Neither Accurate Nor Inaccurate	Neither Accurate Nor Inaccurate	Neither Accurate Nor Inaccurate	Neither Accurate Nor Inaccurate	Neither Accurate Nor Inaccurate	Neither Accurate Nor Inaccurate	Neither Accurate Nor Inaccurate	Neither Accurate Nor Inaccurate	Neither Accurate Nor Inaccurate	Neither Accurate Nor Inaccurate	Neither Accurate Nor Inaccurate	78	71	72	54	55	71	78	67	25	71	71	58	71	70	65	70	76	41	61	64	70	60	70
538	TRUE	Female	23	White	Senior	Full time	Moderately Inaccurate	Moderately Accurate	Moderately Inaccurate	Moderately Accurate	Moderately Accurate	Moderately Accurate	Very Inaccurate	Moderately Accurate	Moderately Accurate	Moderately Inaccurate	Moderately Inaccurate	Moderately Accurate	Moderately Accurate	Moderately Accurate		Moderately Accurate	Very Inaccurate	Moderately Inaccurate	Moderately Accurate	Moderately Inaccurate	100	95	75	50	85	71	50	25	10	90	90	60	10	30	80	75	30	10	80	70	30	10	90
210	TRUE	Female		African American	Sophomore	Full time	Moderately Accurate	Moderately Accurate	Moderately Accurate	Moderately Accurate	Moderately Accurate	Moderately Inaccurate	Moderately Inaccurate	Moderately Accurate	Moderately Accurate	Neither Accurate Nor Inaccurate	Moderately Accurate	Neither Accurate Nor Inaccurate	Moderately Accurate	Moderately Inaccurate	Neither Accurate Nor Inaccurate	Moderately Inaccurate	Neither Accurate Nor Inaccurate	Moderately Inaccurate	Moderately Accurate	Moderately Accurate	31	26	47	53	14	30	30	17	52	51	50	71	54	33	19	21	36	34	69	13	6	13	9
595	TRUE	Male	20	White	Junior	Full time	Moderately Accurate	Moderately Accurate	Moderately Inaccurate	Moderately Accurate	Moderately Accurate	Very Inaccurate	Moderately Inaccurate	Moderately Accurate	Moderately Accurate	Moderately Inaccurate	Moderately Accurate	Neither Accurate Nor Inaccurate	Moderately Inaccurate	Neither Accurate Nor Inaccurate	Very Inaccurate	Very Inaccurate	Moderately Inaccurate	Moderately Accurate	Moderately Accurate	Very Inaccurate	96	93	86	91	86	87	40	15	2	95	93	45	2	13	85	80	20	6	80	43	6	1	89
273	TRUE	Female	29	White	Sophomore	Part time	Neither Accurate Nor Inaccurate	Very Accurate	Very Accurate	Moderately Accurate	Very Accurate	Moderately Accurate	Moderately Accurate	Very Inaccurate	Very Accurate	Very Accurate	Neither Accurate Nor Inaccurate	Very Accurate	Very Accurate	Moderately Accurate	Very Accurate	Very Accurate	Moderately Inaccurate	Very Inaccurate	Very Inaccurate	Very Inaccurate	100	100	100	91	65	100	49	10	5	100	85	49	6	3	100	86	2	2	80	66	4	4	94
131	TRUE	Female	21	White	Senior	Full time	Very Inaccurate	Moderately Inaccurate	Neither Accurate Nor Inaccurate	Moderately Inaccurate	Moderately Accurate	Neither Accurate Nor Inaccurate	Moderately Inaccurate	Neither Accurate Nor Inaccurate	Moderately Inaccurate	Moderately Accurate	Moderately Inaccurate	Neither Accurate Nor Inaccurate	Very Inaccurate	Moderately Accurate	Moderately Accurate	Neither Accurate Nor Inaccurate	Moderately Inaccurate	Neither Accurate Nor Inaccurate	Moderately Inaccurate	Moderately Accurate	14	16	40	14	38	44	13		21		28	55	36	9	28		5	29	20	40	18	18	8
746	TRUE	Male	18	Hispanic	Sophomore	Full time	Moderately Inaccurate	Moderately Accurate	Moderately Accurate	Moderately Inaccurate	Very Accurate	Very Inaccurate	Moderately Inaccurate	Very Inaccurate	Moderately Accurate	Moderately Inaccurate	Moderately Accurate	Moderately Accurate	Very Accurate	Very Inaccurate	Very Inaccurate	Moderately Inaccurate	Very Inaccurate	Very Inaccurate	Moderately Accurate	Very Inaccurate	95	99	100	85	95	80	60	5	5	90	90	60	20	20	90	85	15	15	75	40	10	10	90
592	TRUE	Female	23	White	Senior	Full time	Moderately Inaccurate	Moderately Accurate	Moderately Accurate	Moderately Accurate	Moderately Accurate	Neither Accurate Nor Inaccurate	Neither Accurate Nor Inaccurate	Moderately Accurate	Moderately Accurate	Neither Accurate Nor Inaccurate	Moderately Accurate	Moderately Accurate	Moderately Accurate	Neither Accurate Nor Inaccurate	Moderately Accurate	Neither Accurate Nor Inaccurate	Moderately Accurate	Neither Accurate Nor Inaccurate	Neither Accurate Nor Inaccurate	Moderately Inaccurate	100	91	100	91	89	93	60	12	19	92	91	75	22	4	88	80	1	19	93	84	3	21	95
446	TRUE	Male	19	Hispanic	Sophomore	Full time	Neither Accurate Nor Inaccurate	Very Accurate	Very Accurate	Neither Accurate Nor Inaccurate	Very Accurate	Moderately Accurate	Very Inaccurate	Moderately Inaccurate	Very Accurate	Very Inaccurate	Very Accurate	Very Accurate	Neither Accurate Nor Inaccurate	Moderately Inaccurate	Very Inaccurate	Neither Accurate Nor Inaccurate	Very Inaccurate	Very Inaccurate	Moderately Inaccurate	Very Inaccurate	100	85	75	70	84	81	80	19	22	87	94	58	3	19	76	73	43	19	90	71	13	6	90
501	TRUE	Male	21	White	Junior	Full time	Neither Accurate Nor Inaccurate	Very Accurate	Moderately Accurate	Very Inaccurate	Moderately Accurate	Very Inaccurate	Very Inaccurate	Very Inaccurate	Moderately Accurate	Very Inaccurate	Moderately Accurate	Moderately Accurate	Moderately Accurate	Very Inaccurate	Very Inaccurate	Very Inaccurate	Very Inaccurate	Very Inaccurate	Moderately Accurate	Very Inaccurate	100	96	100	95	90	75	56	23	13	95	85	60	10	5	82	66	20	5	67	50	12	10	83
386	TRUE	Female	35	White	Senior	Part time	Neither Accurate Nor Inaccurate	Neither Accurate Nor Inaccurate	Moderately Accurate	Moderately Accurate	Neither Accurate Nor Inaccurate	Moderately Inaccurate	Neither Accurate Nor Inaccurate	Moderately Inaccurate	Neither Accurate Nor Inaccurate	Neither Accurate Nor Inaccurate	Moderately Inaccurate	Neither Accurate Nor Inaccurate	Moderately Accurate	Moderately Accurate	Moderately Inaccurate	Neither Accurate Nor Inaccurate	Neither Accurate Nor Inaccurate	Moderately Inaccurate	Moderately Inaccurate	Neither Accurate Nor Inaccurate	100	90	96	91	80	71	19	19	9	91	94	19	4	10	90	81	10	1	80	49	4	0	75
861	TRUE	Female	24	Hispanic	Junior	Part time	Very Inaccurate	Very Accurate	Very Inaccurate	Moderately Accurate	Very Accurate	Very Accurate	Very Inaccurate	Very Accurate	Moderately Inaccurate	Very Inaccurate	Very Inaccurate	Very Accurate	Very Accurate	Very Accurate	Very Inaccurate	Moderately Inaccurate	Very Inaccurate	Moderately Accurate	Moderately Inaccurate	Very Inaccurate	100	96	100	92	86	90	50	20	10	82	95	50	30	20	94	90	20	20	80	50	5	15	81
317	TRUE	Male	29	White	Senior	Part time	Very Inaccurate	Very Accurate	Moderately Inaccurate	Very Inaccurate	Very Accurate	Moderately Accurate	Moderately Inaccurate	Very Inaccurate	Very Accurate	Very Inaccurate	Moderately Inaccurate	Moderately Accurate	Very Accurate	Very Inaccurate	Very Inaccurate	Very Accurate	Moderately Inaccurate	Very Inaccurate	Moderately Inaccurate	Very Inaccurate	100	97	100	90	98	97	65	44	24	90	97	55	24	8	80	95	7	8	85	83	6	1	98
601	TRUE	Female	22	Hispanic	Senior	Full time	Moderately Accurate	Very Accurate	Very Accurate	Moderately Accurate	Very Accurate	Moderately Inaccurate	Moderately Inaccurate	Moderately Inaccurate	Neither Accurate Nor Inaccurate	Very Inaccurate	Very Accurate	Moderately Accurate	Very Accurate	Moderately Inaccurate	Moderately Inaccurate	Moderately Inaccurate	Moderately Inaccurate	Very Inaccurate	Moderately Accurate	Very Inaccurate	100	87	87	96	87	96	83	4		88	92	18	3	4	92	87	2	6	94	79	3	6	83
415	TRUE	Male	26	White	Junior	Full time	Moderately Inaccurate	Moderately Accurate	Neither Accurate Nor Inaccurate	Neither Accurate Nor Inaccurate	Moderately Accurate	Neither Accurate Nor Inaccurate	Neither Accurate Nor Inaccurate	Moderately Inaccurate	Moderately Accurate	Neither Accurate Nor Inaccurate	Moderately Inaccurate	Moderately Accurate	Moderately Accurate	Neither Accurate Nor Inaccurate	Neither Accurate Nor Inaccurate	Moderately Accurate	Neither Accurate Nor Inaccurate	Neither Accurate Nor Inaccurate	Moderately Inaccurate	Moderately Inaccurate	95	81	100	86	69	62	66	14	7	85	64	60	13	9	63	64	15	70	80	76	13	10	74
276	TRUE	Male	21	African American	Junior	Full time	Moderately Accurate	Neither Accurate Nor Inaccurate	Moderately Accurate	Very Inaccurate	Moderately Accurate	Neither Accurate Nor Inaccurate	Neither Accurate Nor Inaccurate	Moderately Accurate	Very Accurate	Moderately Accurate	Very Accurate	Moderately Accurate	Moderately Accurate	Very Inaccurate	Moderately Inaccurate	Neither Accurate Nor Inaccurate	Moderately Inaccurate	Moderately Inaccurate	Moderately Inaccurate	Moderately Inaccurate	0	0	0	0	0	0	0	0	0	0	0	0	0	0	0	0	3	0	0	1	0	2	0
806	TRUE	Female	21	White	Junior	Full time	Very Accurate	Very Accurate	Moderately Accurate	Moderately Accurate	Moderately Accurate	Very Inaccurate	Very Inaccurate	Moderately Accurate	Moderately Accurate	Moderately Accurate	Very Accurate	Moderately Accurate	Moderately Inaccurate	Moderately Inaccurate	Moderately Accurate	Very Inaccurate	Very Inaccurate	Moderately Accurate	Very Inaccurate	Moderately Inaccurate	100	94	85	73	83	71	20	29	25	81	90	52	28	18	84	71	31	17	70	57	0	5	85
595	TRUE	Female	23	White	Senior	Full time	Moderately Inaccurate	Very Accurate	Very Accurate	Moderately Inaccurate	Moderately Accurate	Moderately Accurate	Moderately Inaccurate	Very Inaccurate	Very Accurate	Moderately Inaccurate	Moderately Inaccurate	Moderately Accurate	Very Accurate	Moderately Accurate	Neither Accurate Nor Inaccurate	Moderately Accurate	Very Inaccurate	Very Inaccurate	Neither Accurate Nor Inaccurate	Moderately Inaccurate	100	71	0	81	50	50	0	0	1	91	50	0	0	0	80	50	0	70	50	50	0	0	70
231	TRUE	Female	20	White	Junior	Full time	Neither Accurate Nor Inaccurate	Neither Accurate Nor Inaccurate	Moderately Inaccurate	Very Inaccurate	Neither Accurate Nor Inaccurate	Very Inaccurate	Moderately Inaccurate	Very Inaccurate	Very Inaccurate	Very Inaccurate	Very Inaccurate	Moderately Inaccurate	Very Inaccurate	Neither Accurate Nor Inaccurate	Moderately Inaccurate	Moderately Inaccurate	Very Inaccurate	Moderately Inaccurate	Moderately Inaccurate	Very Inaccurate	100	97	45	90	92	79	60	4	23	89	87	50	14	29	94	97	9	13	82	80	4	16	44
490	TRUE	Male	18	White	Freshman	Full time	Moderately Accurate	Moderately Accurate	Neither Accurate Nor Inaccurate	Moderately Inaccurate	Moderately Accurate	Neither Accurate Nor Inaccurate	Very Inaccurate	Very Inaccurate	Moderately Inaccurate	Very Inaccurate	Neither Accurate Nor Inaccurate	Moderately Accurate	Neither Accurate Nor Inaccurate	Neither Accurate Nor Inaccurate	Very Inaccurate	Moderately Inaccurate	Moderately Inaccurate	Moderately Inaccurate	Very Inaccurate	Very Inaccurate	75	69	93	83	42	36	40	23	18	66	57	46	16	7	57	55	24	16	36	35	7	3	57
280	TRUE	Female	18	African American	Freshman	Full time	Moderately Accurate	Moderately Accurate	Moderately Accurate	Moderately Inaccurate	Very Accurate	Moderately Inaccurate	Moderately Inaccurate	Moderately Inaccurate	Very Accurate	Very Accurate	Very Accurate	Very Accurate	Very Accurate	Neither Accurate Nor Inaccurate	Moderately Inaccurate	Moderately Inaccurate	Moderately Inaccurate	Moderately Inaccurate	Neither Accurate Nor Inaccurate	Moderately Inaccurate	34	14	30	42	38	19	30	49	14	45	18	13	35	18	9	9	11	28	6	3	38	25	23
333	TRUE	Male	18	White	Freshman	Full time	Moderately Inaccurate	Moderately Inaccurate	Moderately Accurate	Moderately Inaccurate	Moderately Accurate	Moderately Accurate	Moderately Accurate	Moderately Inaccurate	Neither Accurate Nor Inaccurate	Neither Accurate Nor Inaccurate	Moderately Inaccurate	Moderately Accurate	Moderately Inaccurate	Neither Accurate Nor Inaccurate	Moderately Inaccurate	Very Inaccurate	Very Inaccurate	Very Inaccurate	Very Inaccurate	Very Inaccurate	80	50	30	73	66	70	61	78	48	100	81	22	58	70	20	51	49	99	2	70	17	10	40
456	TRUE	Male	19	White		Full time	Moderately Inaccurate	Moderately Inaccurate	Moderately Inaccurate	Very Inaccurate	Moderately Accurate	Moderately Inaccurate	Moderately Inaccurate	Very Accurate	Very Accurate	Very Inaccurate	Neither Accurate Nor Inaccurate	Moderately Accurate	Moderately Accurate	Very Inaccurate	Very Inaccurate	Moderately Inaccurate	Very Inaccurate	Moderately Inaccurate	Very Accurate	Very Inaccurate	100	85	100	89	75	81	71	13	10	87	78	60	19	9	80	80	24	15	90	75	25	12	88
355	TRUE	Female	25	White	Senior	Full time	Moderately Accurate	Very Accurate	Moderately Inaccurate	Moderately Accurate	Moderately Accurate	Moderately Inaccurate	Moderately Inaccurate	Moderately Accurate	Moderately Accurate	Moderately Inaccurate	Moderately Accurate	Moderately Accurate	Moderately Accurate	Moderately Inaccurate	Neither Accurate Nor Inaccurate	Moderately Inaccurate	Moderately Inaccurate	Moderately Inaccurate	Moderately Accurate	Moderately Inaccurate	75	96	85	94	84	67	18	15	4	85	87	35	24		70	76	5	16	78	43	5		88
661	TRUE	Male	19	Asian	Freshman	Part time	Very Accurate	Neither Accurate Nor Inaccurate	Neither Accurate Nor Inaccurate	Moderately Inaccurate	Moderately Inaccurate	Neither Accurate Nor Inaccurate	Very Inaccurate	Moderately Inaccurate	Moderately Inaccurate	Neither Accurate Nor Inaccurate	Neither Accurate Nor Inaccurate	Neither Accurate Nor Inaccurate	Neither Accurate Nor Inaccurate	Neither Accurate Nor Inaccurate	Moderately Inaccurate	Moderately Inaccurate	Neither Accurate Nor Inaccurate	Moderately Inaccurate	Very Inaccurate	Moderately Inaccurate	66	46	33	49	52	43	23	35	33	31	66	68	59	76	56	45	61	63	36	62	67	39	71
445	TRUE	Male	21	White	Senior	Full time	Moderately Inaccurate	Moderately Accurate	Moderately Inaccurate	Moderately Inaccurate	Moderately Accurate	Moderately Accurate	Moderately Accurate	Moderately Inaccurate	Moderately Accurate	Moderately Inaccurate	Moderately Inaccurate	Moderately Inaccurate	Moderately Accurate	Moderately Inaccurate	Moderately Inaccurate	Moderately Accurate	Moderately Inaccurate	Moderately Inaccurate	Moderately Inaccurate	Moderately Inaccurate	100	94	99	90	86	85	43	26	15	88	83	49	16	16	88	87	15	19	85	80	28	9	75
452	TRUE	Female	23	Hispanic	Junior	Part time	Very Inaccurate	Very Accurate	Moderately Accurate	Very Accurate	Moderately Accurate	Moderately Accurate	Moderately Inaccurate	Moderately Inaccurate	Very Inaccurate	Moderately Accurate	Moderately Accurate	Very Accurate	Moderately Accurate	Very Accurate	Moderately Accurate	Moderately Accurate	Moderately Inaccurate	Moderately Inaccurate	Moderately Inaccurate	Moderately Inaccurate	70	70	80	40	50	50	40	50	70	60	50	60	80	40	60	50	50	40	40	60	80	70	50
156	TRUE	Female	22	Hispanic	Senior	Full time	Neither Accurate Nor Inaccurate	Neither Accurate Nor Inaccurate	Neither Accurate Nor Inaccurate	Moderately Inaccurate	Neither Accurate Nor Inaccurate	Neither Accurate Nor Inaccurate	Neither Accurate Nor Inaccurate	Moderately Accurate	Neither Accurate Nor Inaccurate	Moderately Accurate	Neither Accurate Nor Inaccurate	Neither Accurate Nor Inaccurate	Moderately Inaccurate	Neither Accurate Nor Inaccurate	Neither Accurate Nor Inaccurate	Neither Accurate Nor Inaccurate	Moderately Inaccurate	Moderately Accurate	Moderately Inaccurate	Moderately Inaccurate	49	100	100	100	100	87	31	55	28	22	100	79	30	30	91	66	29	30	77	84	8	30	100
609	TRUE	Female	24	White	Senior	Part time	Moderately Accurate	Moderately Accurate	Moderately Accurate	Moderately Inaccurate	Moderately Accurate	Moderately Inaccurate	Moderately Inaccurate	Moderately Inaccurate	Moderately Accurate	Moderately Inaccurate	Moderately Accurate	Moderately Accurate	Moderately Accurate	Moderately Inaccurate	Moderately Inaccurate	Moderately Inaccurate	Moderately Inaccurate	Moderately Inaccurate	Moderately Accurate	Moderately Inaccurate	100	90	100	90	80	60		40	40		90	60	40	20	90	70	30		90	60	20	19
491	TRUE	Female	51	Hispanic	Senior	Part time	Moderately Accurate	Very Accurate	Moderately Accurate	Very Inaccurate	Moderately Inaccurate	Very Inaccurate	Very Inaccurate	Moderately Accurate	Moderately Accurate	Moderately Inaccurate	Very Accurate	Very Accurate	Moderately Accurate	Very Inaccurate	Moderately Inaccurate	Very Inaccurate	Very Inaccurate	Very Inaccurate	Very Inaccurate	Moderately Inaccurate	29	71	41	39	91	80	19	29	10	61	81	50	19	40	70	81	19	19	19	50	28	91	91
129	TRUE	Male	21	White	Junior	Full time	Neither Accurate Nor Inaccurate	Neither Accurate Nor Inaccurate	Neither Accurate Nor Inaccurate	Neither Accurate Nor Inaccurate	Neither Accurate Nor Inaccurate	Neither Accurate Nor Inaccurate	Neither Accurate Nor Inaccurate	Neither Accurate Nor Inaccurate	Neither Accurate Nor Inaccurate	Neither Accurate Nor Inaccurate	Neither Accurate Nor Inaccurate	Neither Accurate Nor Inaccurate	Neither Accurate Nor Inaccurate	Neither Accurate Nor Inaccurate	Neither Accurate Nor Inaccurate	Neither Accurate Nor Inaccurate	Neither Accurate Nor Inaccurate	Neither Accurate Nor Inaccurate	Neither Accurate Nor Inaccurate	Neither Accurate Nor Inaccurate	50	49	50	51	50	49	48	50	48	51	50	50	50	52	50	50	50	50	50	50	50	49	50
287	TRUE	Female	21	Asian	Senior	Full time	Moderately Inaccurate	Moderately Accurate	Moderately Inaccurate	Moderately Inaccurate	Moderately Accurate	Moderately Accurate	Moderately Inaccurate	Moderately Inaccurate	Moderately Inaccurate	Moderately Inaccurate	Moderately Accurate	Moderately Accurate	Moderately Accurate	Moderately Inaccurate	Moderately Inaccurate	Moderately Accurate	Moderately Inaccurate	Moderately Inaccurate	Moderately Inaccurate	Moderately Inaccurate	52	57	27	40	29	41		35	9	64	31	39	13	11		27		9	32	39		0	41
595	TRUE	Female	19	White	Freshman	Full time	Moderately Inaccurate	Very Accurate	Moderately Accurate	Moderately Inaccurate	Moderately Accurate	Moderately Inaccurate	Very Inaccurate	Moderately Inaccurate	Very Inaccurate	Very Inaccurate	Neither Accurate Nor Inaccurate	Moderately Accurate	Very Accurate	Moderately Inaccurate	Moderately Inaccurate	Moderately Inaccurate	Very Inaccurate	Moderately Inaccurate	Moderately Inaccurate	Moderately Inaccurate	100	95	100	99	70	80	65	20	15	95	98	60	10	25	80	75	20	10	85	80	5	10	90
380	TRUE	Male		White	Freshman	Full time	Moderately Accurate	Moderately Accurate	Moderately Accurate	Neither Accurate Nor Inaccurate	Moderately Accurate	Moderately Inaccurate	Moderately Inaccurate	Moderately Inaccurate	Moderately Accurate	Moderately Accurate	Moderately Accurate	Neither Accurate Nor Inaccurate	Moderately Accurate	Moderately Inaccurate	Neither Accurate Nor Inaccurate	Neither Accurate Nor Inaccurate	Moderately Inaccurate	Moderately Inaccurate	Moderately Accurate	Moderately Accurate	100	94	100	92	91	68	60	10	15	81	79	61	31	8		71	37	14	86	76	28	2	87
354	TRUE	Female	20	Hispanic	Junior	Full time	Neither Accurate Nor Inaccurate	Moderately Accurate	Moderately Inaccurate	Neither Accurate Nor Inaccurate	Very Accurate	Neither Accurate Nor Inaccurate	Moderately Inaccurate	Neither Accurate Nor Inaccurate	Moderately Accurate	Neither Accurate Nor Inaccurate	Moderately Inaccurate	Moderately Accurate	Moderately Accurate	Moderately Accurate	Neither Accurate Nor Inaccurate	Moderately Accurate	Moderately Inaccurate	Neither Accurate Nor Inaccurate	Moderately Inaccurate	Very Inaccurate	100	91	86	95	90	95	60	5	5	91	95	75	19	9	85	81	25	5	95	50	0	90	80
229	TRUE	Female	22	Hispanic	Senior	Full time	Moderately Accurate	Moderately Accurate	Moderately Accurate	Moderately Accurate	Moderately Accurate	Neither Accurate Nor Inaccurate	Neither Accurate Nor Inaccurate	Neither Accurate Nor Inaccurate	Moderately Accurate	Moderately Accurate	Moderately Accurate	Moderately Accurate	Moderately Accurate	Moderately Inaccurate	Neither Accurate Nor Inaccurate	Neither Accurate Nor Inaccurate	Neither Accurate Nor Inaccurate	Neither Accurate Nor Inaccurate	Neither Accurate Nor Inaccurate	Neither Accurate Nor Inaccurate	92	25	27	54	26	44	18	26	18	74	89	54	3	7	55	64	12	7	48	35	7	7	64
475	TRUE	Male	20	White	Junior	Full time	Moderately Accurate	Moderately Accurate	Moderately Accurate	Moderately Accurate	Moderately Accurate	Moderately Inaccurate	Neither Accurate Nor Inaccurate	Neither Accurate Nor Inaccurate	Moderately Accurate	Moderately Accurate	Moderately Accurate	Neither Accurate Nor Inaccurate	Neither Accurate Nor Inaccurate	Moderately Accurate	Moderately Accurate	Neither Accurate Nor Inaccurate	Moderately Accurate	Neither Accurate Nor Inaccurate	Neither Accurate Nor Inaccurate	Neither Accurate Nor Inaccurate	100	98	100	64	85	81	88	22	27	88	90	62	2	14	64	51	8	12	67	10	6	13	76
313	TRUE	Female	51	Hispanic	Senior	Part time	Moderately Accurate	Very Accurate	Moderately Accurate	Very Inaccurate	Moderately Inaccurate	Very Inaccurate	Very Inaccurate	Moderately Accurate	Moderately Inaccurate	Moderately Inaccurate	Very Accurate	Very Accurate	Very Accurate	Very Inaccurate	Moderately Inaccurate	Very Inaccurate	Very Inaccurate	Very Inaccurate	Very Inaccurate	Moderately Inaccurate	71	80	71	81	70	70	30	19	12	81	40	50	29	8	69	49	9	81	79	41	9	21	80
341	TRUE	Female	23	White	Junior	Full time	Moderately Accurate	Very Accurate	Neither Accurate Nor Inaccurate	Moderately Inaccurate	Moderately Accurate	Very Inaccurate	Very Inaccurate	Moderately Inaccurate	Moderately Inaccurate	Neither Accurate Nor Inaccurate	Very Accurate	Very Accurate	Moderately Accurate	Neither Accurate Nor Inaccurate	Moderately Inaccurate	Moderately Inaccurate	Moderately Inaccurate	Moderately Inaccurate	Moderately Accurate	Very Inaccurate	99	95	85	83	73	81	36	17	13	85	78	54	5	13	15	68	27	24	76	68	21	15	76
350	TRUE	Male	20	Hispanic	Junior	Full time	Neither Accurate Nor Inaccurate	Moderately Accurate	Moderately Inaccurate	Neither Accurate Nor Inaccurate	Very Accurate	Very Inaccurate	Moderately Accurate	Moderately Accurate	Moderately Accurate	Moderately Inaccurate	Neither Accurate Nor Inaccurate	Moderately Accurate	Neither Accurate Nor Inaccurate	Neither Accurate Nor Inaccurate	Moderately Inaccurate	Moderately Inaccurate	Very Inaccurate	Moderately Accurate	Moderately Inaccurate	Very Inaccurate	99	91	97	92	82	72	79	28	19	85	81	60	15	16	85	89	28	18	92	79	12	14	86
665	TRUE	Male	25	White	Junior	Full time	Moderately Inaccurate	Moderately Accurate	Neither Accurate Nor Inaccurate	Neither Accurate Nor Inaccurate	Moderately Accurate	Moderately Accurate	Moderately Accurate	Moderately Accurate	Moderately Accurate	Neither Accurate Nor Inaccurate	Moderately Inaccurate	Neither Accurate Nor Inaccurate	Moderately Accurate	Moderately Inaccurate	Moderately Accurate	Moderately Accurate	Neither Accurate Nor Inaccurate	Neither Accurate Nor Inaccurate	Moderately Inaccurate	Moderately Inaccurate	99	91	95	98	89	85	90	28	12	99	95	83	12	10	89	81	5	10	97	90	34	8	90
491	TRUE	Female	20	African American	Junior	Full time	Moderately Accurate	Moderately Accurate	Moderately Inaccurate	Moderately Accurate	Very Accurate	Neither Accurate Nor Inaccurate	Very Inaccurate	Neither Accurate Nor Inaccurate	Very Accurate	Very Inaccurate	Very Inaccurate	Very Accurate	Very Inaccurate	Very Inaccurate	Very Inaccurate	Very Inaccurate	Very Inaccurate	Very Inaccurate	Very Inaccurate	Very Inaccurate	50	50	50	50	50	50	50	50	50	50	50	50	50	49	50	50	50	50	50	50	49	50	50
132	TRUE	Female	21	Hispanic	Junior	Part time	Neither Accurate Nor Inaccurate	Neither Accurate Nor Inaccurate	Neither Accurate Nor Inaccurate	Neither Accurate Nor Inaccurate	Neither Accurate Nor Inaccurate	Neither Accurate Nor Inaccurate	Neither Accurate Nor Inaccurate	Neither Accurate Nor Inaccurate	Neither Accurate Nor Inaccurate	Neither Accurate Nor Inaccurate	Neither Accurate Nor Inaccurate	Neither Accurate Nor Inaccurate	Neither Accurate Nor Inaccurate	Neither Accurate Nor Inaccurate	Neither Accurate Nor Inaccurate	Neither Accurate Nor Inaccurate	Neither Accurate Nor Inaccurate	Neither Accurate Nor Inaccurate	Neither Accurate Nor Inaccurate	Neither Accurate Nor Inaccurate	51	68	62	59	51	43	55	49	57	70	58	64	100	59	51	91	57	55	52	53	53	70	100
618	TRUE	Male	21	White	Junior	Full time	Moderately Accurate	Moderately Accurate	Very Inaccurate	Moderately Accurate	Very Accurate	Neither Accurate Nor Inaccurate	Neither Accurate Nor Inaccurate	Moderately Accurate	Moderately Inaccurate	Very Inaccurate	Moderately Inaccurate	Moderately Inaccurate	Moderately Accurate	Moderately Inaccurate	Moderately Inaccurate	Moderately Accurate	Moderately Inaccurate	Moderately Accurate	Very Inaccurate	Very Inaccurate	90	91	90	91	91	80	60	30	29	91	90	60	9	19	81	91	30	9	91	68	29	9	81
950	TRUE	Female	34	African American	Junior	Part time	Moderately Accurate	Very Accurate	Very Accurate	Neither Accurate Nor Inaccurate	Very Inaccurate	Moderately Accurate	Very Inaccurate	Very Inaccurate	Neither Accurate Nor Inaccurate	Neither Accurate Nor Inaccurate	Moderately Accurate	Moderately Accurate	Very Accurate	Neither Accurate Nor Inaccurate	Moderately Inaccurate	Moderately Inaccurate	Very Inaccurate	Very Inaccurate	Very Accurate	Very Accurate	100	84	91	80	75	75	71	0	16	96	84	50	5	14	79	72	3	5	83	63	5	14	74
178	TRUE	Male	19	White	Sophomore	Full time	Neither Accurate Nor Inaccurate	Neither Accurate Nor Inaccurate	Moderately Accurate	Moderately Accurate	Moderately Accurate	Moderately Accurate	Moderately Accurate	Moderately Accurate	Neither Accurate Nor Inaccurate	Moderately Inaccurate	Moderately Inaccurate	Moderately Accurate	Very Accurate	Neither Accurate Nor Inaccurate	Neither Accurate Nor Inaccurate	Neither Accurate Nor Inaccurate	Moderately Inaccurate	Very Inaccurate	Neither Accurate Nor Inaccurate	Neither Accurate Nor Inaccurate	100	72	100	76	86	73	51	48	41	97	81	45	15		86	70	39	47	95	75	41	19	67
318	TRUE	Female	20	African American	Senior	Full time	Neither Accurate Nor Inaccurate	Neither Accurate Nor Inaccurate	Neither Accurate Nor Inaccurate	Moderately Inaccurate	Neither Accurate Nor Inaccurate	Neither Accurate Nor Inaccurate	Moderately Accurate	Neither Accurate Nor Inaccurate	Neither Accurate Nor Inaccurate	Moderately Inaccurate	Moderately Inaccurate		Moderately Accurate	Moderately Inaccurate	Moderately Accurate		Moderately Inaccurate	Very Accurate	Neither Accurate Nor Inaccurate	Moderately Inaccurate	73	96	27	49	50	33		40	58		24	54	47	11	40	46	12	31	51		18	41	49
457	TRUE	Male	20	White	Sophomore	Full time	Neither Accurate Nor Inaccurate	Moderately Accurate	Moderately Inaccurate	Moderately Accurate	Moderately Accurate	Moderately Inaccurate	Moderately Inaccurate	Moderately Accurate	Moderately Accurate	Moderately Inaccurate	Moderately Accurate	Moderately Accurate	Moderately Accurate	Neither Accurate Nor Inaccurate	Moderately Inaccurate	Moderately Inaccurate	Moderately Inaccurate	Moderately Accurate	Neither Accurate Nor Inaccurate	Moderately Inaccurate	100	92	100	92	70	74	62	10	4	91	83	80	9	9	86	81	20	19	80	70	9	5	81
312	TRUE	Male	18	Hispanic	Freshman	Full time	Moderately Inaccurate	Moderately Accurate	Moderately Accurate	Moderately Inaccurate	Moderately Accurate	Moderately Inaccurate	Moderately Inaccurate	Neither Accurate Nor Inaccurate	Moderately Accurate	Moderately Inaccurate	Moderately Accurate	Moderately Accurate	Moderately Accurate	Moderately Inaccurate	Moderately Inaccurate	Neither Accurate Nor Inaccurate	Moderately Inaccurate	Neither Accurate Nor Inaccurate	Very Inaccurate	Moderately Inaccurate	91	86	91	81	78	69	15	42	14	71	91	67	10	31	81	60	16	30	86	72	34	4	77
379	TRUE	Female	36	White	Senior	Part time	Moderately Accurate	Very Accurate	Moderately Inaccurate	Moderately Accurate	Moderately Accurate	Moderately Inaccurate	Moderately Inaccurate	Moderately Accurate	Moderately Inaccurate	Moderately Inaccurate	Moderately Accurate	Moderately Accurate	Neither Accurate Nor Inaccurate	Moderately Accurate	Moderately Inaccurate	Moderately Inaccurate	Moderately Inaccurate	Moderately Accurate	Moderately Inaccurate	Moderately Inaccurate	81	83	95	92	59	54	49	14	16	91	84	50	19	29	56	83	13	9	90	42	10	13	79
315	TRUE	Female	22	White	Junior	Full time	Neither Accurate Nor Inaccurate	Moderately Accurate	Moderately Inaccurate	Neither Accurate Nor Inaccurate	Moderately Accurate	Moderately Inaccurate	Moderately Inaccurate	Moderately Accurate	Moderately Accurate	Moderately Inaccurate	Moderately Accurate	Moderately Accurate	Moderately Accurate	Neither Accurate Nor Inaccurate	Moderately Inaccurate	Moderately Inaccurate	Moderately Inaccurate	Neither Accurate Nor Inaccurate	Neither Accurate Nor Inaccurate	Moderately Inaccurate	100	90	100	90	90	79	35	5	5	91	91	60	9	4	90	83	9	7	74	79			80
1481	TRUE	Female	21	White	Senior	Full time	Moderately Accurate	Moderately Accurate	Neither Accurate Nor Inaccurate	Neither Accurate Nor Inaccurate	Moderately Inaccurate	Moderately Inaccurate	Moderately Inaccurate	Neither Accurate Nor Inaccurate	Moderately Accurate	Very Inaccurate	Neither Accurate Nor Inaccurate	Neither Accurate Nor Inaccurate	Very Accurate	Moderately Inaccurate	Very Accurate	Neither Accurate Nor Inaccurate	Moderately Inaccurate	Moderately Inaccurate	Moderately Inaccurate	Neither Accurate Nor Inaccurate	99	75	93	80	85	65	39	37	15	88	81	44	17	12	74	73	2	11	86	23	9	20	92
812	TRUE	Female	19	African American	Freshman	Full time	Neither Accurate Nor Inaccurate	Very Accurate	Moderately Inaccurate	Moderately Accurate	Moderately Accurate	Moderately Accurate	Moderately Inaccurate	Very Inaccurate	Moderately Inaccurate	Moderately Inaccurate	Very Inaccurate	Moderately Accurate	Very Accurate	Very Accurate	Moderately Inaccurate	Neither Accurate Nor Inaccurate	Moderately Accurate	Very Inaccurate	Moderately Accurate	Moderately Inaccurate	100	94	98	94	92	91	71	8		95	90	72	12	3	88	58			95	80	7		84
101	TRUE	Male	18	African American	Sophomore	Full time	Very Inaccurate	Very Inaccurate	Moderately Inaccurate	Moderately Inaccurate	Very Inaccurate	Moderately Inaccurate	Moderately Inaccurate	Moderately Inaccurate	Moderately Inaccurate	Very Inaccurate	Very Inaccurate	Very Inaccurate	Moderately Inaccurate	Moderately Inaccurate	Moderately Inaccurate	Neither Accurate Nor Inaccurate	Moderately Inaccurate	Very Inaccurate	Moderately Inaccurate	Moderately Inaccurate	58	47	64	63	46	58	74	48	55		50	47	55	29	40	42	58	20	47	60	48	28	40
889	TRUE	Female	19	White	Freshman	Full time	Moderately Accurate	Moderately Accurate	Moderately Accurate	Neither Accurate Nor Inaccurate	Neither Accurate Nor Inaccurate	Neither Accurate Nor Inaccurate	Moderately Inaccurate	Neither Accurate Nor Inaccurate	Neither Accurate Nor Inaccurate	Moderately Accurate	Neither Accurate Nor Inaccurate	Moderately Accurate	Neither Accurate Nor Inaccurate	Moderately Accurate	Neither Accurate Nor Inaccurate	Neither Accurate Nor Inaccurate	Moderately Inaccurate	Moderately Inaccurate	Moderately Inaccurate	Moderately Inaccurate	55	43	47	36	38	17	1	40	65	4	53	7	30	28	59	86	73	48	63	11	0	27	65
507	TRUE	Female	41	African American	Junior	Part time	Moderately Inaccurate	Very Accurate	Moderately Accurate	Moderately Accurate	Moderately Accurate	Moderately Inaccurate	Moderately Inaccurate	Very Inaccurate	Moderately Inaccurate	Moderately Inaccurate	Moderately Inaccurate	Moderately Accurate	Moderately Accurate	Moderately Accurate	Moderately Accurate	Moderately Accurate	Moderately Inaccurate	Moderately Inaccurate	Moderately Accurate	Moderately Inaccurate	1	63	49	46	48	46	50	31	45	28	44	56	52	50	60	83	52	31	43	52	29	42	27
500	TRUE	Female	22	White	Senior	Full time	Very Inaccurate	Very Accurate	Very Accurate	Moderately Accurate	Neither Accurate Nor Inaccurate	Moderately Accurate	Moderately Inaccurate	Very Inaccurate	Moderately Inaccurate	Moderately Inaccurate	Moderately Inaccurate	Very Accurate	Very Accurate	Moderately Accurate	Very Inaccurate	Very Accurate	Moderately Inaccurate	Very Inaccurate	Very Inaccurate	Moderately Inaccurate	100	91	85	95	67	70	49	29	16	75	90	44	36	9	75	59	34	6	69	60	4	62	74
370	TRUE	Female	26	African American	Junior	Full time	Neither Accurate Nor Inaccurate	Moderately Accurate	Moderately Accurate	Moderately Inaccurate	Moderately Accurate	Moderately Accurate	Moderately Inaccurate	Moderately Inaccurate	Moderately Accurate	Moderately Inaccurate	Moderately Inaccurate	Moderately Accurate	Moderately Accurate	Moderately Inaccurate	Moderately Inaccurate	Moderately Accurate	Moderately Inaccurate	Moderately Inaccurate	Moderately Accurate	Moderately Inaccurate	94	99	94	74	89	74	70	9	17	73	94	50	6	13	64	6	2	1	85	50	49	8	76
1057	TRUE	Male	20	White	Junior	Full time	Very Accurate	Very Accurate	Moderately Accurate	Neither Accurate Nor Inaccurate	Very Accurate	Very Inaccurate	Very Inaccurate	Moderately Inaccurate	Neither Accurate Nor Inaccurate	Neither Accurate Nor Inaccurate	Neither Accurate Nor Inaccurate	Neither Accurate Nor Inaccurate	Neither Accurate Nor Inaccurate	Neither Accurate Nor Inaccurate	Neither Accurate Nor Inaccurate	Very Inaccurate	Very Inaccurate	Very Inaccurate	Very Accurate	Very Inaccurate	100	95	100	94	85	66	66	38	7	91	83	54	5	5	88	75	14	5	85	70	9	5	84
486	TRUE	Female	29	African American	Senior	Full time	Very Inaccurate	Very Accurate	Very Accurate	Moderately Accurate	Neither Accurate Nor Inaccurate	Very Accurate	Very Inaccurate	Very Inaccurate	Very Inaccurate	Neither Accurate Nor Inaccurate	Neither Accurate Nor Inaccurate	Moderately Accurate	Moderately Accurate	Moderately Accurate	Neither Accurate Nor Inaccurate	Moderately Accurate	Moderately Inaccurate	Moderately Inaccurate	Moderately Accurate	Neither Accurate Nor Inaccurate	100	99	86	83	72	75	3	9	11	81	80	50	26	11	93	80	13	28	90	62	13	0	91
1110	TRUE	Female	27	White	Junior	Part time	Moderately Inaccurate	Moderately Accurate	Moderately Accurate	Moderately Accurate	Neither Accurate Nor Inaccurate	Moderately Accurate	Moderately Inaccurate	Moderately Inaccurate	Moderately Inaccurate	Moderately Inaccurate	Moderately Inaccurate	Moderately Accurate	Moderately Accurate	Moderately Accurate	Moderately Inaccurate	Moderately Accurate	Moderately Inaccurate	Moderately Accurate	Moderately Inaccurate	Moderately Inaccurate	100	90	100	90	85	70	70	15	15	90	90	45	15	15	81	85	20	10	80	80	5	9	80
268	TRUE	Female	22	African American	Senior	Full time	Very Inaccurate	Very Accurate	Very Accurate	Neither Accurate Nor Inaccurate	Neither Accurate Nor Inaccurate	Very Accurate		Moderately Inaccurate	Neither Accurate Nor Inaccurate	Very Accurate	Very Inaccurate	Very Accurate	Very Accurate	Very Inaccurate	Very Inaccurate	Very Accurate	Neither Accurate Nor Inaccurate	Neither Accurate Nor Inaccurate	Neither Accurate Nor Inaccurate	Moderately Accurate	48	40	19	21	26	80	25	6	16	38	81	16	16	3	63	79	23	3	29	39	47	22	76
295	TRUE	Female	19	Hispanic	Sophomore	Full time	Very Accurate	Very Accurate	Very Accurate	Moderately Inaccurate	Very Accurate	Moderately Inaccurate	Very Accurate	Very Inaccurate	Very Accurate	Very Inaccurate	Neither Accurate Nor Inaccurate	Neither Accurate Nor Inaccurate	Neither Accurate Nor Inaccurate	Moderately Inaccurate	Moderately Inaccurate	Moderately Inaccurate	Moderately Inaccurate	Moderately Inaccurate	Moderately Inaccurate	Moderately Inaccurate	51	49	53	49	6	0	0	0	0	6	0	49	24	52	50	49	0	0	0	1	0	0	0
126	TRUE	Female	27	African American	Junior	Full time	Moderately Accurate	Neither Accurate Nor Inaccurate	Moderately Inaccurate	Very Accurate	Moderately Inaccurate	Moderately Accurate		Moderately Accurate		Neither Accurate Nor Inaccurate	Moderately Accurate	Neither Accurate Nor Inaccurate	Very Accurate	Neither Accurate Nor Inaccurate	Moderately Accurate	Very Accurate	Moderately Accurate	Moderately Accurate	Neither Accurate Nor Inaccurate	Moderately Accurate	8	0	65	50	54	30	61	74	96	20	51	28	22	66	49	28	45	42	60	15	26	27	27
177	TRUE	Female	20	White	Sophomore	Full time	Neither Accurate Nor Inaccurate	Very Accurate	Neither Accurate Nor Inaccurate	Neither Accurate Nor Inaccurate	Neither Accurate Nor Inaccurate	Neither Accurate Nor Inaccurate	Very Accurate	Moderately Inaccurate	Moderately Accurate	Neither Accurate Nor Inaccurate	Moderately Inaccurate	Very Accurate	Neither Accurate Nor Inaccurate	Neither Accurate Nor Inaccurate	Moderately Inaccurate	Neither Accurate Nor Inaccurate	Moderately Inaccurate	Neither Accurate Nor Inaccurate	Neither Accurate Nor Inaccurate	Neither Accurate Nor Inaccurate	83	66	9	93	75	67	24	6	24	60	84	55	9	16	11	74	14	64	84	93	21	10	68
110	TRUE	Female	21	White	Junior	Full time	Neither Accurate Nor Inaccurate	Neither Accurate Nor Inaccurate	Neither Accurate Nor Inaccurate	Neither Accurate Nor Inaccurate	Neither Accurate Nor Inaccurate	Neither Accurate Nor Inaccurate	Neither Accurate Nor Inaccurate	Neither Accurate Nor Inaccurate	Neither Accurate Nor Inaccurate	Neither Accurate Nor Inaccurate	Neither Accurate Nor Inaccurate	Neither Accurate Nor Inaccurate	Neither Accurate Nor Inaccurate	Neither Accurate Nor Inaccurate	Neither Accurate Nor Inaccurate	Neither Accurate Nor Inaccurate	Neither Accurate Nor Inaccurate	Neither Accurate Nor Inaccurate	Neither Accurate Nor Inaccurate	Neither Accurate Nor Inaccurate	0		0	0	0	0	0	0	0	0		0	0	0	0	0	0	0		0	0	1
333	TRUE	Female	23	African American	Senior	Full time	Very Inaccurate	Neither Accurate Nor Inaccurate	Moderately Inaccurate	Moderately Inaccurate	Very Accurate	Neither Accurate Nor Inaccurate	Neither Accurate Nor Inaccurate	Neither Accurate Nor Inaccurate	Moderately Inaccurate	Neither Accurate Nor Inaccurate	Moderately Inaccurate	Moderately Accurate	Moderately Accurate	Neither Accurate Nor Inaccurate	Moderately Accurate	Neither Accurate Nor Inaccurate	Neither Accurate Nor Inaccurate	Very Inaccurate	Very Accurate	Very Inaccurate	100	92	100	70	90	70	9	39	39	91	91	38	29	49	81	60	19	10	81	50	0	10	90
429	TRUE	Female	24	Hispanic	Senior	Full time	Very Accurate	Very Accurate	Very Accurate	Very Accurate	Very Accurate	Moderately Inaccurate	Moderately Accurate	Moderately Inaccurate	Very Accurate	Very Accurate	Very Accurate	Very Accurate	Very Accurate	Moderately Inaccurate	Very Accurate	Very Inaccurate	Very Accurate	Moderately Inaccurate	Moderately Inaccurate	Moderately Accurate	59	86	48	87	68	60	69	57	65	65	70	62	69	55	61	63	60	73	72	55	70	65	52
[truncated: 46 more columns]

## Sheet: Exp. 2 - Language Anchors
Progress	Duration (in seconds)	Finished	Q26	Q28	Q32	Q32_6_TEXT	Q34_1	Q34_2	Q34_3	Q34_4	Q34_5	Q34_6	Q34_7	Q34_8	Q34_9	Q34_10	Q34_11	Q34_12	Q34_13	Q34_14	Q34_15	Q34_16	Q34_17	Q34_18	Q34_19	Q34_20	Q3_1	Q5_1	Q6_1	Q6_1	Q7_1	Q8_1	Q18_1	Q27_1	Q28_1	Q31_1	Q32_1	Q33_1	Q34_1	Q35_1	Q36_1	Q37_1	Q38_1	Q39_1	Q43_1	Q41_1	Q42_1	Q44_1	Q45_1
Progress	Duration (in seconds)	Finished	What is your gender?	What is your age?	What is your ethnicity? - Selected Choice	What is your ethnicity? - Other/Unknown - Text	Describe yourself as you generally are now, not as you wish to be in the future. Describe yourself as you honestly see yourself, in relation to other people you know of the same sex as you are, and roughly your same age. Indicate for each statement whether it is 1. Very Inaccurate, 2. Moderately Inaccurate, 3. Neither Accurate Nor Inaccurate, 4. Moderately Accurate, or 5. Very Accurate as a descr…	Describe yourself as you generally are now, not as you wish to be in the future. Describe yourself as you honestly see yourself, in relation to other people you know of the same sex as you are, and roughly your same age. Indicate for each statement whether it is 1. Very Inaccurate, 2. Moderately Inaccurate, 3. Neither Accurate Nor Inaccurate, 4. Moderately Accurate, or 5. Very Accurate as a descr…	Describe yourself as you generally are now, not as you wish to be in the future. Describe yourself as you honestly see yourself, in relation to other people you know of the same sex as you are, and roughly your same age. Indicate for each statement whether it is 1. Very Inaccurate, 2. Moderately Inaccurate, 3. Neither Accurate Nor Inaccurate, 4. Moderately Accurate, or 5. Very Accurate as a descr…	Describe yourself as you generally are now, not as you wish to be in the future. Describe yourself as you honestly see yourself, in relation to other people you know of the same sex as you are, and roughly your same age. Indicate for each statement whether it is 1. Very Inaccurate, 2. Moderately Inaccurate, 3. Neither Accurate Nor Inaccurate, 4. Moderately Accurate, or 5. Very Accurate as a descr…	Describe yourself as you generally are now, not as you wish to be in the future. Describe yourself as you honestly see yourself, in relation to other people you know of the same sex as you are, and roughly your same age. Indicate for each statement whether it is 1. Very Inaccurate, 2. Moderately Inaccurate, 3. Neither Accurate Nor Inaccurate, 4. Moderately Accurate, or 5. Very Accurate as a descr…	Describe yourself as you generally are now, not as you wish to be in the future. Describe yourself as you honestly see yourself, in relation to other people you know of the same sex as you are, and roughly your same age. Indicate for each statement whether it is 1. Very Inaccurate, 2. Moderately Inaccurate, 3. Neither Accurate Nor Inaccurate, 4. Moderately Accurate, or 5. Very Accurate as a descr…	Describe yourself as you generally are now, not as you wish to be in the future. Describe yourself as you honestly see yourself, in relation to other people you know of the same sex as you are, and roughly your same age. Indicate for each statement whether it is 1. Very Inaccurate, 2. Moderately Inaccurate, 3. Neither Accurate Nor Inaccurate, 4. Moderately Accurate, or 5. Very Accurate as a descr…	Describe yourself as you generally are now, not as you wish to be in the future. Describe yourself as you honestly see yourself, in relation to other people you know of the same sex as you are, and roughly your same age. Indicate for each statement whether it is 1. Very Inaccurate, 2. Moderately Inaccurate, 3. Neither Accurate Nor Inaccurate, 4. Moderately Accurate, or 5. Very Accurate as a descr…	Describe yourself as you generally are now, not as you wish to be in the future. Describe yourself as you honestly see yourself, in relation to other people you know of the same sex as you are, and roughly your same age. Indicate for each statement whether it is 1. Very Inaccurate, 2. Moderately Inaccurate, 3. Neither Accurate Nor Inaccurate, 4. Moderately Accurate, or 5. Very Accurate as a descr…	Describe yourself as you generally are now, not as you wish to be in the future. Describe yourself as you honestly see yourself, in relation to other people you know of the same sex as you are, and roughly your same age. Indicate for each statement whether it is 1. Very Inaccurate, 2. Moderately Inaccurate, 3. Neither Accurate Nor Inaccurate, 4. Moderately Accurate, or 5. Very Accurate as a descr…	Describe yourself as you generally are now, not as you wish to be in the future. Describe yourself as you honestly see yourself, in relation to other people you know of the same sex as you are, and roughly your same age. Indicate for each statement whether it is 1. Very Inaccurate, 2. Moderately Inaccurate, 3. Neither Accurate Nor Inaccurate, 4. Moderately Accurate, or 5. Very Accurate as a descr…	Describe yourself as you generally are now, not as you wish to be in the future. Describe yourself as you honestly see yourself, in relation to other people you know of the same sex as you are, and roughly your same age. Indicate for each statement whether it is 1. Very Inaccurate, 2. Moderately Inaccurate, 3. Neither Accurate Nor Inaccurate, 4. Moderately Accurate, or 5. Very Accurate as a descr…	Describe yourself as you generally are now, not as you wish to be in the future. Describe yourself as you honestly see yourself, in relation to other people you know of the same sex as you are, and roughly your same age. Indicate for each statement whether it is 1. Very Inaccurate, 2. Moderately Inaccurate, 3. Neither Accurate Nor Inaccurate, 4. Moderately Accurate, or 5. Very Accurate as a descr…	Describe yourself as you generally are now, not as you wish to be in the future. Describe yourself as you honestly see yourself, in relation to other people you know of the same sex as you are, and roughly your same age. Indicate for each statement whether it is 1. Very Inaccurate, 2. Moderately Inaccurate, 3. Neither Accurate Nor Inaccurate, 4. Moderately Accurate, or 5. Very Accurate as a descr…	Describe yourself as you generally are now, not as you wish to be in the future. Describe yourself as you honestly see yourself, in relation to other people you know of the same sex as you are, and roughly your same age. Indicate for each statement whether it is 1. Very Inaccurate, 2. Moderately Inaccurate, 3. Neither Accurate Nor Inaccurate, 4. Moderately Accurate, or 5. Very Accurate as a descr…	Describe yourself as you generally are now, not as you wish to be in the future. Describe yourself as you honestly see yourself, in relation to other people you know of the same sex as you are, and roughly your same age. Indicate for each statement whether it is 1. Very Inaccurate, 2. Moderately Inaccurate, 3. Neither Accurate Nor Inaccurate, 4. Moderately Accurate, or 5. Very Accurate as a descr…	Describe yourself as you generally are now, not as you wish to be in the future. Describe yourself as you honestly see yourself, in relation to other people you know of the same sex as you are, and roughly your same age. Indicate for each statement whether it is 1. Very Inaccurate, 2. Moderately Inaccurate, 3. Neither Accurate Nor Inaccurate, 4. Moderately Accurate, or 5. Very Accurate as a descr…	Describe yourself as you generally are now, not as you wish to be in the future. Describe yourself as you honestly see yourself, in relation to other people you know of the same sex as you are, and roughly your same age. Indicate for each statement whether it is 1. Very Inaccurate, 2. Moderately Inaccurate, 3. Neither Accurate Nor Inaccurate, 4. Moderately Accurate, or 5. Very Accurate as a descr…	Describe yourself as you generally are now, not as you wish to be in the future. Describe yourself as you honestly see yourself, in relation to other people you know of the same sex as you are, and roughly your same age. Indicate for each statement whether it is 1. Very Inaccurate, 2. Moderately Inaccurate, 3. Neither Accurate Nor Inaccurate, 4. Moderately Accurate, or 5. Very Accurate as a descr…	Describe yourself as you generally are now, not as you wish to be in the future. Describe yourself as you honestly see yourself, in relation to other people you know of the same sex as you are, and roughly your same age. Indicate for each statement whether it is 1. Very Inaccurate, 2. Moderately Inaccurate, 3. Neither Accurate Nor Inaccurate, 4. Moderately Accurate, or 5. Very Accurate as a descr…	The chance that a particular event will take place was described as being "reasonable". On a scale from 0 - 100, how would you rate the odds that this event will actually take place? - Please adjust the slider	The chance that a particular event will take place was described as being "unreasonable". On a scale from 0 - 100, how would you rate the odds that this event will actually take place? - Please adjust the slider	The chance that a particular event will take place was described as being "beyond a reasonable doubt". On a scale from 0 - 100, how would you rate the odds that this event will actually take place? - Please adjust the slider	The chance that a particular event will take place was described as being "with reasonable doubt". On a scale from 0 - 100, how would you rate the odds that this event will actually take place? - Please adjust the slider	The chance that a particular event will take place was described as being "doubtful". On a scale from 0 - 100, how would you rate the odds that this event will actually take place? - Please adjust the slider	The chance that a particular event will take place was described as being "without a doubt". On a scale from 0 - 100, how would you rate the odds that this event will actually take place? - Please adjust the slider	Please adjust the slider to 25 for this question. - Please adjust the slider	It is reasonable to believe that if the conditions outside are icy, there will be more car accidents? - Please adjust the slider	Is it beyond reasonable that there will be more accidents if conditions on the road are icy? - Please adjust the slider	Is it beyond reasonable that there will be more accidents if conditions on the road are icy? - Please adjust the slider	A boy and girl are playing at a playground and begin sharing toys. How reasonable is it that they are friends? - Please adjust the slider	A boy and girl are playing at a playground and begin sharing toys. Is it beyond reasonable that they are friends? - Please adjust the slider	A boy and girl are playing at a playground and talk to each other about past fun experiences at the playground. They without a doubt are friends. What is the probability they are friends? - Please adjust the slider	How reasonable is it to believe that a student studying in the library late at night has an important exam soon? Is it beyond reasonable? - Please adjust the slider	A is student studying late at night at the library for a chemistry exam tomorrow. They without a doubt are studying chemistry. What is the probability that he is studying chemistry? - Please adjust the slider	It is unreasonable to believe that in icy conditions there will be less accidents on the road. Answer based on the probability of this statement. - Please adjust the slider	There is reasonable doubt that tow trucks will be called more when conditions on the road are sunny versus when they are icy. Answer based on the probability of this statement. - Please adjust the slider	It is doubtful that tow trucks will be called more when conditions on the road are sunny versus when they are icy. Answer based on the probability of this statement. - Please adjust the slider	A boy and girl are in a playground on opposite sides. It is unreasonable that they are friends. Answer based on the probability of this statement. - Please adjust the slider	A boy and girl are in a playground on opposite sides. With reasonable doubt, they are friends. Answer based on the probability of this statement. - Please adjust the slider	A boy and girl are in a playground on opposite sides. It is doubtful they are friends. Answer based on the probability of this statement. - Please adjust the slider	A student is studying late at night in the library. It is unreasonable to believe their exam is in 2 months. Answer based on the probability of this statement. - Please adjust the slider	A student is studying late at night in the library. Their exam with reasonable doubt is 2 months away. Answer based on the probability of this statement. - Please adjust the slider
{"ImportId":"progress"}	{"ImportId":"duration"}	{"ImportId":"finished"}	{"ImportId":"QID25"}	{"ImportId":"QID26_TEXT"}	{"ImportId":"QID28"}	{"ImportId":"QID28_6_TEXT"}	{"ImportId":"QID29_1"}	{"ImportId":"QID29_2"}	{"ImportId":"QID29_3"}	{"ImportId":"QID29_4"}	{"ImportId":"QID29_5"}	{"ImportId":"QID29_6"}	{"ImportId":"QID29_7"}	{"ImportId":"QID29_8"}	{"ImportId":"QID29_9"}	{"ImportId":"QID29_10"}	{"ImportId":"QID29_11"}	{"ImportId":"QID29_12"}	{"ImportId":"QID29_13"}	{"ImportId":"QID29_14"}	{"ImportId":"QID29_15"}	{"ImportId":"QID29_16"}	{"ImportId":"QID29_17"}	{"ImportId":"QID29_18"}	{"ImportId":"QID29_19"}	{"ImportId":"QID29_20"}	{"ImportId":"QID2_1"}	{"ImportId":"QID4_1"}	{"ImportId":"QID5_1"}	{"ImportId":"QID6_1"}	{"ImportId":"QID7_1"}	{"ImportId":"QID8_1"}	{"ImportId":"QID19_1"}	{"ImportId":"QID31_1"}	{"ImportId":"QID32_1"}	{"ImportId":"QID35_1"}	{"ImportId":"QID36_1"}	{"ImportId":"QID37_1"}	{"ImportId":"QID38_1"}	{"ImportId":"QID39_1"}	{"ImportId":"QID40_1"}	{"ImportId":"QID41_1"}	{"ImportId":"QID42_1"}	{"ImportId":"QID43_1"}	{"ImportId":"QID47_1"}	{"ImportId":"QID45_1"}	{"ImportId":"QID46_1"}	{"ImportId":"QID48_1"}	{"ImportId":"QID49_1"}
100	395	TRUE	Male	21	Caucasian		Moderately Accurate	Neither Accurate Nor Inaccurate	Very Inaccurate	Moderately Accurate	Moderately Accurate	Very Inaccurate	Moderately Inaccurate	Neither Accurate Nor Inaccurate	Moderately Inaccurate	Very Inaccurate	Moderately Inaccurate	Neither Accurate Nor Inaccurate	Moderately Accurate	Moderately Accurate	Very Inaccurate	Moderately Accurate	Moderately Inaccurate	Moderately Inaccurate	Moderately Inaccurate	Very Inaccurate	75	20	100	35	5	100	25	75	95	95	55	90	100	90	100	25	35	13	30	38	12	26	35
100	1238	TRUE	Male	19	Caucasian		Moderately Accurate	Moderately Accurate	Moderately Accurate	Neither Accurate Nor Inaccurate	Moderately Inaccurate	Neither Accurate Nor Inaccurate	Moderately Inaccurate	Moderately Inaccurate	Moderately Accurate	Neither Accurate Nor Inaccurate	Moderately Accurate	Moderately Accurate	Moderately Accurate	Moderately Accurate	Neither Accurate Nor Inaccurate	Moderately Inaccurate	Moderately Inaccurate	Moderately Inaccurate	Neither Accurate Nor Inaccurate	Moderately Inaccurate	40	50	10	20	40	70	25	100	9	10	75	10	100	10	90	80	90	90	25	40	50	25	10
100	620	TRUE	Female	18	Caucasian		Neither Accurate Nor Inaccurate	Very Accurate	Very Inaccurate	Very Inaccurate	Neither Accurate Nor Inaccurate	Very Inaccurate	Moderately Inaccurate	Moderately Accurate	Moderately Accurate	Moderately Inaccurate	Moderately Inaccurate	Very Accurate	Neither Accurate Nor Inaccurate	Moderately Accurate	Moderately Inaccurate	Very Inaccurate	Very Inaccurate	Neither Accurate Nor Inaccurate	Moderately Accurate	Neither Accurate Nor Inaccurate	70	20	100	50	20	100	25	90	90	90	80	80	100	0	100	0	10	75	90	50	95	95	50
100	811	TRUE	Female	18	Hispanic/Latino		Very Inaccurate	Moderately Accurate	Moderately Accurate	Moderately Inaccurate	Moderately Accurate	Moderately Accurate	Moderately Inaccurate	Moderately Inaccurate	Moderately Accurate	Moderately Inaccurate	Moderately Inaccurate	Moderately Inaccurate	Moderately Accurate	Moderately Inaccurate	Moderately Accurate	Moderately Accurate	Neither Accurate Nor Inaccurate	Moderately Inaccurate	Moderately Inaccurate	Moderately Inaccurate	71	50	29	49	58	56	25	81	50	50	55	30	82	76	82	20	41	19	9	6	71	65	65
100	474	TRUE	Male	20	Hispanic/Latino		Very Inaccurate	Moderately Accurate	Moderately Accurate	Neither Accurate Nor Inaccurate	Moderately Inaccurate	Very Accurate	Moderately Accurate	Moderately Inaccurate	Neither Accurate Nor Inaccurate	Moderately Accurate	Very Inaccurate	Moderately Accurate	Moderately Accurate	Moderately Accurate	Moderately Inaccurate	Neither Accurate Nor Inaccurate	Very Inaccurate	Very Inaccurate	Very Inaccurate	Very Inaccurate	70	50	20	20	40	30	25	80	41	40	61	40	92	60	100	9	20	82	20	10	61	80	30
100	840	TRUE	Female	18	Caucasian		Moderately Accurate	Very Accurate	Moderately Inaccurate	Neither Accurate Nor Inaccurate	Moderately Accurate	Moderately Inaccurate	Very Inaccurate	Moderately Inaccurate	Moderately Accurate	Very Inaccurate	Moderately Accurate	Moderately Accurate	Very Accurate	Moderately Inaccurate	Moderately Inaccurate	Moderately Accurate	Moderately Inaccurate	Moderately Inaccurate	Moderately Accurate	Very Inaccurate	74	29	82	40	30	85	25	70	78	78	70	70	71	55	80	30	71	60	67	21	22	41	73
100	435	TRUE	Female	18	Caucasian		Very Inaccurate	Moderately Accurate	Moderately Accurate	Neither Accurate Nor Inaccurate	Moderately Inaccurate	Very Accurate	Moderately Inaccurate	Neither Accurate Nor Inaccurate	Very Inaccurate	Moderately Inaccurate	Very Inaccurate	Very Accurate	Moderately Accurate	Moderately Accurate	Moderately Inaccurate	Very Accurate	Very Inaccurate	Moderately Inaccurate	Moderately Inaccurate	Moderately Inaccurate	69	30	90	45	44	100	25	87	65	64	87	53	100	71	100	83	25	97	2	61	94	0	12
100	524	TRUE	Female	45	Black		Moderately Accurate	Moderately Accurate	Very Accurate	Very Inaccurate	Neither Accurate Nor Inaccurate	Very Inaccurate	Moderately Inaccurate	Very Inaccurate	Very Accurate	Neither Accurate Nor Inaccurate	Very Accurate	Moderately Inaccurate	Very Accurate	Very Inaccurate	Moderately Inaccurate	Very Inaccurate	Moderately Inaccurate	Very Inaccurate	Moderately Accurate	Moderately Inaccurate	60	40	80	30	30	90	25	90	80	80	50	60	90	60	90	30	60	70	40	20	10	30	80
100	1649	TRUE	Female	18	Caucasian		Very Inaccurate	Moderately Accurate	Moderately Accurate	Moderately Inaccurate	Very Accurate	Very Accurate	Moderately Accurate	Very Inaccurate	Moderately Accurate	Neither Accurate Nor Inaccurate	Very Inaccurate	Very Accurate	Moderately Accurate	Neither Accurate Nor Inaccurate	Neither Accurate Nor Inaccurate	Very Accurate	Very Accurate	Very Inaccurate	Moderately Inaccurate	Very Inaccurate	70	30	70	50	30	80	25	81	80	80	80	70	100	70	100	0	80	70	80	70	80	80	70
100	477	TRUE	Female	42	Caucasian		Moderately Accurate	Very Accurate	Moderately Accurate	Very Accurate	Moderately Accurate	Moderately Inaccurate	Moderately Inaccurate	Neither Accurate Nor Inaccurate	Very Inaccurate	Moderately Accurate	Very Inaccurate	Very Accurate	Very Accurate	Very Accurate	Neither Accurate Nor Inaccurate	Very Accurate	Very Inaccurate	Very Inaccurate	Moderately Inaccurate	Neither Accurate Nor Inaccurate	80	80	40	20	75	50	25	100	90	90	30	50	50	81	30	50	19	40	32	20	42	18	14
100	783	TRUE	Female	37	Caucasian		Moderately Inaccurate	Moderately Accurate	Moderately Inaccurate	Moderately Inaccurate	Very Accurate	Neither Accurate Nor Inaccurate	Moderately Inaccurate	Moderately Accurate	Neither Accurate Nor Inaccurate	Very Inaccurate	Neither Accurate Nor Inaccurate	Very Accurate	Moderately Accurate	Neither Accurate Nor Inaccurate	Very Inaccurate	Moderately Accurate	Neither Accurate Nor Inaccurate	Neither Accurate Nor Inaccurate	Moderately Inaccurate	Very Inaccurate	61	49	84	49	51	82	25	50	11	10	70	19	5	10	50	50	69	4	4	5	5	4	5
100	361	TRUE	Female	18	Caucasian		Moderately Inaccurate	Very Accurate	Moderately Accurate	Neither Accurate Nor Inaccurate	Very Accurate	Moderately Accurate	Moderately Inaccurate	Very Accurate	Moderately Accurate	Moderately Inaccurate	Moderately Inaccurate	Moderately Accurate	Neither Accurate Nor Inaccurate	Moderately Accurate	Moderately Inaccurate	Moderately Accurate	Moderately Inaccurate	Moderately Inaccurate	Moderately Inaccurate	Very Inaccurate	71	10	2	45	30	84	25	89	71	60	100	87	100	81	100	8	100	23	62	86	89	89	56
100	590	TRUE	Female	19	Black		Moderately Accurate	Very Accurate	Moderately Accurate	Neither Accurate Nor Inaccurate	Moderately Accurate	Neither Accurate Nor Inaccurate	Very Inaccurate	Moderately Accurate	Moderately Inaccurate	Moderately Inaccurate	Moderately Inaccurate	Very Accurate	Moderately Accurate	Very Inaccurate	Moderately Inaccurate	Neither Accurate Nor Inaccurate	Very Inaccurate	Neither Accurate Nor Inaccurate	Neither Accurate Nor Inaccurate	Moderately Inaccurate	58	44	15	41	64	30	25	100	97	96	90	80	90	100	100	100	95	93	9	22	93	74	42
100	626	TRUE	Female	18	Asian/Pacific Islander		Very Inaccurate	Moderately Accurate	Moderately Accurate	Moderately Accurate	Neither Accurate Nor Inaccurate	Moderately Accurate	Moderately Inaccurate	Moderately Inaccurate	Neither Accurate Nor Inaccurate	Moderately Inaccurate	Neither Accurate Nor Inaccurate	Moderately Accurate	Very Accurate	Neither Accurate Nor Inaccurate	Moderately Inaccurate	Moderately Inaccurate	Very Inaccurate	Neither Accurate Nor Inaccurate	Neither Accurate Nor Inaccurate	Moderately Inaccurate	70	25	50	40	30	100	25	85	90	90	70	82	75	90	95	70	81	50	30	43	31	50	50
100	667	TRUE	Female	19	Caucasian		Neither Accurate Nor Inaccurate	Very Accurate	Moderately Inaccurate	Neither Accurate Nor Inaccurate	Moderately Inaccurate	Neither Accurate Nor Inaccurate	Very Inaccurate	Moderately Inaccurate	Moderately Inaccurate	Neither Accurate Nor Inaccurate	Moderately Inaccurate	Very Accurate	Moderately Accurate	Moderately Accurate	Neither Accurate Nor Inaccurate	Neither Accurate Nor Inaccurate	Moderately Inaccurate	Moderately Inaccurate	Moderately Inaccurate	Moderately Accurate	52	11	86	36	36	100	25	70	81	82	59	75	100	81	86	17	55	39	23	33	49	6	24
100	253	TRUE	Male	23	Caucasian		Moderately Accurate	Moderately Accurate	Very Inaccurate	Very Inaccurate	Very Accurate	Moderately Inaccurate	Moderately Inaccurate	Very Accurate	Very Accurate	Moderately Inaccurate	Very Accurate	Moderately Inaccurate	Moderately Inaccurate	Very Inaccurate	Very Inaccurate	Very Inaccurate	Very Inaccurate	Moderately Accurate	Very Inaccurate	Very Inaccurate	78	6	56	79	7	91	25	92	9	91	71	57	80	72	60	81	51	72	54	69	59	74	47
100	2028	TRUE	Female	19	Hispanic/Latino		Moderately Accurate	Very Accurate	Moderately Accurate	Moderately Inaccurate	Moderately Accurate	Neither Accurate Nor Inaccurate	Neither Accurate Nor Inaccurate	Moderately Inaccurate	Neither Accurate Nor Inaccurate	Moderately Inaccurate	Neither Accurate Nor Inaccurate	Moderately Accurate	Moderately Accurate	Moderately Inaccurate	Moderately Inaccurate	Neither Accurate Nor Inaccurate	Moderately Inaccurate	Very Inaccurate	Neither Accurate Nor Inaccurate	Very Inaccurate	90	50	30	50	60	100	25	50	70	70	60	50	70	80	85	40	30	60	45	50	45	80	70
100	983	TRUE	Male	26	Asian/Pacific Islander		Neither Accurate Nor Inaccurate	Neither Accurate Nor Inaccurate	Moderately Inaccurate	Neither Accurate Nor Inaccurate	Neither Accurate Nor Inaccurate	Neither Accurate Nor Inaccurate	Moderately Accurate	Moderately Accurate	Neither Accurate Nor Inaccurate	Neither Accurate Nor Inaccurate	Neither Accurate Nor Inaccurate	Moderately Inaccurate	Moderately Inaccurate	Neither Accurate Nor Inaccurate	Neither Accurate Nor Inaccurate	Neither Accurate Nor Inaccurate	Neither Accurate Nor Inaccurate	Neither Accurate Nor Inaccurate	Neither Accurate Nor Inaccurate	Neither Accurate Nor Inaccurate	50	40	5	40	51	10	25	80	40	40	50	30	90	40	80	70	40	60	60	40	60	70	60
100	702	TRUE	Female	18	Caucasian		Very Accurate	Very Accurate	Very Accurate	Moderately Inaccurate	Moderately Inaccurate	Very Inaccurate	Very Inaccurate	Very Inaccurate	Moderately Accurate	Moderately Inaccurate	Very Accurate	Moderately Accurate	Moderately Inaccurate	Moderately Inaccurate	Moderately Inaccurate	Very Inaccurate	Very Inaccurate	Moderately Inaccurate	Moderately Accurate	Very Inaccurate	52	10	29	72	30	95	25	19	38	38	71	41	100	29	100	51	30	30	19	29	32	37	75
100	300	TRUE	Female	20	Asian/Pacific Islander		Moderately Inaccurate	Moderately Accurate	Very Accurate	Neither Accurate Nor Inaccurate	Moderately Accurate	Very Accurate	Neither Accurate Nor Inaccurate	Very Inaccurate	Moderately Inaccurate	Moderately Inaccurate	Neither Accurate Nor Inaccurate	Moderately Accurate	Very Accurate	Neither Accurate Nor Inaccurate	Moderately Accurate	Moderately Accurate	Neither Accurate Nor Inaccurate	Moderately Inaccurate	Moderately Inaccurate	Very Inaccurate	79	61	60	29	40	38	25	92	61	61	80	71	91	70	88	65	69	52	72	39	72	88	25
100	463	TRUE	Female	18	Hispanic/Latino		Very Inaccurate	Moderately Accurate	Very Accurate	Neither Accurate Nor Inaccurate	Very Accurate	Moderately Accurate	Moderately Inaccurate	Very Inaccurate	Moderately Inaccurate	Very Inaccurate	Moderately Inaccurate	Neither Accurate Nor Inaccurate	Very Accurate	Neither Accurate Nor Inaccurate	Moderately Inaccurate	Neither Accurate Nor Inaccurate	Moderately Inaccurate	Very Inaccurate	Very Inaccurate	Very Inaccurate	50	50	100	20	30	100	25	80	100	81	60	74	100	70	100	29	50	15	51	30	40	71	40
100	382	TRUE	Female	19	Caucasian		Moderately Inaccurate	Very Accurate	Neither Accurate Nor Inaccurate	Moderately Accurate	Neither Accurate Nor Inaccurate	Moderately Inaccurate	Moderately Inaccurate	Moderately Inaccurate	Neither Accurate Nor Inaccurate	Neither Accurate Nor Inaccurate	Neither Accurate Nor Inaccurate	Moderately Accurate	Moderately Accurate	Moderately Accurate	Neither Accurate Nor Inaccurate	Neither Accurate Nor Inaccurate	Moderately Inaccurate	Moderately Inaccurate	Moderately Inaccurate	Neither Accurate Nor Inaccurate	90	1	1	1	1	100	25	90	100	100	50	50	100	100	100	100	100	1	1	1	1	1	1
100	736	TRUE	Male	20	Other/Unknown	White	Moderately Accurate	Moderately Accurate	Neither Accurate Nor Inaccurate	Very Inaccurate	Moderately Accurate	Moderately Inaccurate	Neither Accurate Nor Inaccurate	Moderately Inaccurate	Moderately Accurate	Moderately Accurate	Moderately Accurate	Moderately Accurate	Moderately Accurate	Neither Accurate Nor Inaccurate	Moderately Accurate	Neither Accurate Nor Inaccurate	Moderately Inaccurate	Moderately Inaccurate	Moderately Accurate	Moderately Inaccurate	45	44	46	47	45	45	25	100	6	5	50	50	90	0	100	6	5	6	91	9	92	95	85
100	655	TRUE	Female	42	Caucasian		Very Inaccurate	Very Accurate	Very Accurate	Neither Accurate Nor Inaccurate	Moderately Accurate	Neither Accurate Nor Inaccurate	Moderately Inaccurate	Very Inaccurate	Moderately Accurate	Very Inaccurate	Very Inaccurate	Neither Accurate Nor Inaccurate	Moderately Accurate	Neither Accurate Nor Inaccurate	Moderately Inaccurate	Moderately Accurate	Neither Accurate Nor Inaccurate	Very Inaccurate	Neither Accurate Nor Inaccurate	Very Inaccurate	41	30	100	20	1	100	25	100	100	51	50	21	40	1	20	14	72	5	100	8	10	100	19
100	2474	TRUE	Female	19	Asian/Pacific Islander		Neither Accurate Nor Inaccurate	Very Accurate	Very Accurate	Moderately Accurate	Neither Accurate Nor Inaccurate	Moderately Inaccurate	Neither Accurate Nor Inaccurate	Moderately Inaccurate	Very Inaccurate	Neither Accurate Nor Inaccurate	Moderately Inaccurate	Moderately Accurate	Neither Accurate Nor Inaccurate	Very Accurate	Moderately Inaccurate	Neither Accurate Nor Inaccurate	Moderately Inaccurate	Very Inaccurate	Neither Accurate Nor Inaccurate	Moderately Inaccurate	10	35	70	40	10	10	25	30	30	30	100	50	100	80	100	0	0	0	0	50	50	20	30
100	713	TRUE	Female	18	Caucasian		Moderately Accurate	Very Accurate	Very Accurate	Very Accurate	Very Inaccurate	Very Inaccurate	Neither Accurate Nor Inaccurate	Moderately Inaccurate	Neither Accurate Nor Inaccurate	Neither Accurate Nor Inaccurate	Very Inaccurate	Moderately Inaccurate	Very Accurate	Very Accurate	Neither Accurate Nor Inaccurate	Very Inaccurate	Very Inaccurate	Very Inaccurate	Very Inaccurate	Neither Accurate Nor Inaccurate	80	40	100	30	50	100	25	89	91	91	100	100	74	100	100	40	20	100	80	31	80	95	10
100	937	TRUE	Female	18	Caucasian		Moderately Accurate	Neither Accurate Nor Inaccurate	Moderately Inaccurate	Very Inaccurate	Moderately Inaccurate	Very Inaccurate	Moderately Inaccurate	Very Inaccurate	Moderately Accurate	Moderately Inaccurate	Moderately Accurate	Neither Accurate Nor Inaccurate	Moderately Accurate	Very Inaccurate	Moderately Inaccurate	Moderately Inaccurate	Very Inaccurate	Moderately Inaccurate	Very Inaccurate	Very Inaccurate	71	21	100	31	10	100	25	82	69	70	50	31	100	51	100	3	20	10	3	30	3	3	21
100	1413	TRUE	Female	18	Black		Very Accurate	Moderately Accurate	Neither Accurate Nor Inaccurate	Moderately Accurate	Moderately Accurate	Very Inaccurate	Moderately Inaccurate	Moderately Accurate	Moderately Inaccurate	Neither Accurate Nor Inaccurate	Very Accurate	Moderately Accurate	Moderately Accurate	Moderately Accurate	Very Inaccurate	Very Inaccurate	Moderately Accurate	Neither Accurate Nor Inaccurate	Moderately Inaccurate	Very Inaccurate	60	17	63	39	65	94	25	100	76	77	60	40	30	49	18	3	83	10	21	45	5	5	25
100	1216	TRUE	Female	25	Other/Unknown		Very Inaccurate	Very Accurate	Moderately Accurate	Moderately Accurate	Very Accurate	Very Inaccurate	Moderately Accurate	Very Accurate	Moderately Inaccurate	Moderately Inaccurate	Moderately Accurate	Very Accurate	Moderately Accurate	Neither Accurate Nor Inaccurate	Moderately Inaccurate	Moderately Inaccurate	Very Inaccurate	Moderately Accurate	Neither Accurate Nor Inaccurate	Moderately Inaccurate	40	3	9	9	51	81	25	71	19	20	30	9	82	29	71	72	82	87	15	8	50	31	72
100	766	TRUE	Female	19	Caucasian		Very Accurate	Moderately Accurate	Very Accurate	Moderately Inaccurate	Moderately Accurate	Moderately Inaccurate	Moderately Inaccurate	Very Inaccurate	Moderately Inaccurate	Moderately Inaccurate	Very Accurate	Moderately Accurate	Very Accurate	Moderately Inaccurate	Moderately Inaccurate	Moderately Inaccurate	Very Inaccurate	Moderately Inaccurate	Moderately Accurate	Very Inaccurate	65	15	15	35	20	50	25	96	96	96	87	60	65	99	100	95	26	95	50	45	80	100	96
100	506	TRUE	Female	18	Caucasian		Very Inaccurate	Moderately Accurate	Moderately Accurate	Moderately Inaccurate	Neither Accurate Nor Inaccurate	Moderately Accurate	Moderately Inaccurate	Moderately Inaccurate	Neither Accurate Nor Inaccurate	Moderately Inaccurate	Moderately Inaccurate	Moderately Inaccurate	Neither Accurate Nor Inaccurate	Moderately Accurate	Moderately Inaccurate	Neither Accurate Nor Inaccurate	Neither Accurate Nor Inaccurate	Moderately Inaccurate	Moderately Inaccurate	Moderately Inaccurate	50	50	60	50	65	70	25	70	70	70	55	45	50	75	85	30	50	50	70	20	60	70	40
100	805	TRUE	Female	18	Caucasian		Very Inaccurate	Very Accurate	Moderately Accurate	Moderately Accurate	Moderately Inaccurate	Moderately Accurate	Very Inaccurate	Neither Accurate Nor Inaccurate	Moderately Accurate	Neither Accurate Nor Inaccurate	Very Inaccurate	Very Accurate	Moderately Accurate	Moderately Inaccurate	Moderately Accurate	Very Accurate	Very Inaccurate	Neither Accurate Nor Inaccurate	Moderately Inaccurate	Neither Accurate Nor Inaccurate	60	5	10	30	25	98	25	62	60	60	80	60	100	30	100	0	48	90	70	90	50	71	60
100	729	TRUE	Female	20	Hispanic/Latino		Neither Accurate Nor Inaccurate	Moderately Inaccurate	Moderately Accurate	Very Inaccurate	Moderately Accurate	Moderately Inaccurate	Moderately Inaccurate	Moderately Inaccurate	Moderately Inaccurate	Moderately Accurate	Moderately Inaccurate	Moderately Accurate	Very Accurate	Moderately Inaccurate	Moderately Inaccurate	Moderately Inaccurate	Moderately Inaccurate	Moderately Inaccurate	Neither Accurate Nor Inaccurate	Very Inaccurate	90	40	85	20	20	80	25	90	31	26	60	9	20	60	90	10	30	71	10	11	80	82	53
100	390	TRUE	Female	19	Hispanic/Latino		Very Accurate	Very Accurate	Very Accurate	Very Accurate	Very Accurate	Very Inaccurate	Moderately Inaccurate	Moderately Accurate	Very Inaccurate	Very Inaccurate	Very Inaccurate	Very Accurate	Very Accurate	Neither Accurate Nor Inaccurate	Very Inaccurate	Very Inaccurate	Very Inaccurate	Very Inaccurate	Very Inaccurate	Very Inaccurate	100	70	80	13	30	100	25	100	71	71	50	30	81	100	100	100	100	0	100	0	100	100	0
100	398	TRUE	Male	18	Asian/Pacific Islander		Neither Accurate Nor Inaccurate	Moderately Accurate	Moderately Accurate	Very Inaccurate	Moderately Accurate	Moderately Accurate	Moderately Inaccurate	Very Inaccurate	Moderately Accurate	Very Accurate	Very Accurate	Neither Accurate Nor Inaccurate	Moderately Accurate	Very Inaccurate	Neither Accurate Nor Inaccurate	Neither Accurate Nor Inaccurate	Moderately Accurate	Very Inaccurate	Very Inaccurate	Very Inaccurate	80	10	100	71	30	100	25	82	82	82	82	82	100	90	100	19	66	27	8	8	19	3	5
100	550	TRUE	Male	18	Black		Moderately Accurate	Very Accurate	Moderately Accurate	Moderately Inaccurate	Moderately Accurate	Moderately Inaccurate	Very Inaccurate	Moderately Inaccurate	Very Accurate	Very Inaccurate	Neither Accurate Nor Inaccurate	Moderately Accurate	Moderately Accurate	Moderately Inaccurate	Moderately Inaccurate	Very Inaccurate	Very Inaccurate	Very Inaccurate	Moderately Accurate	Very Inaccurate	50	50	20	70	60	60	25	100	0	0	30	60	100	90	100	100	0	100	90	10	90	95	5
100	605	TRUE	Female	35	Caucasian		Neither Accurate Nor Inaccurate	Very Accurate	Moderately Accurate	Moderately Inaccurate	Moderately Accurate	Very Inaccurate	Very Inaccurate	Moderately Inaccurate	Neither Accurate Nor Inaccurate	Neither Accurate Nor Inaccurate	Moderately Accurate	Moderately Accurate	Moderately Accurate	Moderately Accurate	Moderately Inaccurate	Neither Accurate Nor Inaccurate	Very Inaccurate	Moderately Inaccurate	Neither Accurate Nor Inaccurate	Very Inaccurate	60	5	94	86	2	70	25	81	95	92	65	35	81	50	91	2	5	94	50	4	51	51	10
100	735	TRUE	Female	20	Caucasian		Very Inaccurate	Very Accurate	Moderately Accurate	Moderately Inaccurate	Moderately Accurate	Very Accurate	Neither Accurate Nor Inaccurate	Neither Accurate Nor Inaccurate	Moderately Accurate	Moderately Inaccurate	Very Inaccurate	Very Accurate	Neither Accurate Nor Inaccurate	Moderately Inaccurate	Neither Accurate Nor Inaccurate	Moderately Inaccurate	Neither Accurate Nor Inaccurate	Moderately Inaccurate	Moderately Accurate	Moderately Inaccurate	87	14	44	28	15	46	25	93	91	90	78	78	68	88	22	15	9	65	34	44	39	65	54
100	555	TRUE	Female	22	Caucasian		Moderately Accurate	Very Accurate	Moderately Accurate	Moderately Accurate	Very Accurate	Moderately Inaccurate	Very Inaccurate	Moderately Inaccurate	Neither Accurate Nor Inaccurate	Moderately Inaccurate	Moderately Accurate	Very Accurate	Very Accurate	Very Accurate	Very Inaccurate	Moderately Inaccurate	Moderately Inaccurate	Moderately Inaccurate	Neither Accurate Nor Inaccurate	Very Inaccurate	85	15	5	15	10	85	25	95	100	100	85	75	100	90	100	5	5	5	90	90	95	95	80
100	211	TRUE	Female	22	Caucasian		Moderately Accurate	Moderately Inaccurate	Neither Accurate Nor Inaccurate	Moderately Accurate	Moderately Inaccurate	Neither Accurate Nor Inaccurate	Moderately Inaccurate	Very Inaccurate	Neither Accurate Nor Inaccurate	Moderately Accurate	Moderately Inaccurate	Neither Accurate Nor Inaccurate	Neither Accurate Nor Inaccurate	Very Inaccurate	Very Inaccurate	Very Inaccurate	Moderately Accurate	Neither Accurate Nor Inaccurate	Moderately Inaccurate	Moderately Accurate	45	76	40	32	47	31	25	88	65	57	14	51	69	25	46	50	25	80	55	29	68	16	42
100	852	TRUE	Female	18	Asian/Pacific Islander		Moderately Inaccurate	Moderately Accurate	Moderately Accurate	Moderately Inaccurate	Moderately Accurate	Moderately Inaccurate	Moderately Inaccurate	Moderately Inaccurate	Moderately Inaccurate	Moderately Accurate	Neither Accurate Nor Inaccurate	Moderately Accurate	Very Accurate	Moderately Inaccurate	Moderately Inaccurate	Moderately Accurate	Moderately Inaccurate	Very Inaccurate	Moderately Accurate	Very Inaccurate	63	38	81	54	15	88	25	80	96	97	31	11	86	40	91	100	71	0	29	10	60	80	12
100	465	TRUE	Male	20	Asian/Pacific Islander		Neither Accurate Nor Inaccurate	Moderately Accurate	Moderately Accurate	Very Inaccurate	Neither Accurate Nor Inaccurate	Neither Accurate Nor Inaccurate	Moderately Inaccurate	Neither Accurate Nor Inaccurate	Moderately Accurate	Neither Accurate Nor Inaccurate	Neither Accurate Nor Inaccurate	Moderately Accurate	Moderately Accurate	Neither Accurate Nor Inaccurate	Neither Accurate Nor Inaccurate	Neither Accurate Nor Inaccurate	Neither Accurate Nor Inaccurate	Moderately Inaccurate	Neither Accurate Nor Inaccurate	Neither Accurate Nor Inaccurate	75	20	1	60	20	90	25	70	90	90	85	80	100	100	99	10	71	10	10	30	5	20	30
100	989	TRUE	Female	18	Caucasian		Neither Accurate Nor Inaccurate	Moderately Inaccurate	Very Inaccurate	Neither Accurate Nor Inaccurate	Very Accurate	Moderately Inaccurate	Moderately Accurate	Moderately Accurate	Neither Accurate Nor Inaccurate	Very Inaccurate	Moderately Inaccurate	Moderately Inaccurate	Moderately Inaccurate	Moderately Inaccurate	Moderately Inaccurate	Moderately Inaccurate	Very Inaccurate	Moderately Inaccurate	Moderately Accurate	Very Inaccurate	80	5	99	20	15	99	25	80	95	95	70	40	95	85	99	80	90	90	80	60	90	95	40
100	486	TRUE	Female	27	Caucasian		Moderately Inaccurate	Very Accurate	Very Inaccurate	Very Accurate	Moderately Accurate	Neither Accurate Nor Inaccurate	Moderately Inaccurate	Neither Accurate Nor Inaccurate	Moderately Inaccurate	Moderately Inaccurate	Moderately Accurate	Very Accurate	Moderately Accurate	Moderately Inaccurate	Moderately Inaccurate	Moderately Accurate	Moderately Inaccurate	Neither Accurate Nor Inaccurate	Neither Accurate Nor Inaccurate	Very Inaccurate	81	29	100	40	1	100	25	100	100	100	75	40	85	87	90	2	73	100	4	81	100	20	90
100	530	TRUE	Female	19	Hispanic/Latino		Neither Accurate Nor Inaccurate	Moderately Accurate	Moderately Accurate	Neither Accurate Nor Inaccurate	Moderately Inaccurate	Moderately Accurate	Moderately Inaccurate	Moderately Inaccurate	Moderately Accurate	Moderately Inaccurate	Moderately Accurate	Moderately Accurate	Moderately Accurate	Moderately Inaccurate	Moderately Inaccurate	Moderately Inaccurate	Moderately Inaccurate	Moderately Inaccurate	Moderately Inaccurate	Neither Accurate Nor Inaccurate	71	14	20	7	7	89	25	82	91	90	79	70	91	85	97	27	50	8	43	35	70	87	15
100	745	TRUE	Female	18	Other/Unknown		Very Accurate	Very Accurate	Neither Accurate Nor Inaccurate	Moderately Accurate	Very Accurate	Very Inaccurate	Moderately Inaccurate	Neither Accurate Nor Inaccurate	Neither Accurate Nor Inaccurate	Moderately Inaccurate	Very Accurate	Very Accurate	Moderately Accurate	Very Accurate	Neither Accurate Nor Inaccurate	Moderately Inaccurate	Very Inaccurate	Very Inaccurate	Neither Accurate Nor Inaccurate	Very Inaccurate	71	35	60	51	30	92	25	83	92	92	71	75	100	50	100	92	90	96	51	71	60	87	75
100	276	TRUE	Female	21	Caucasian		Moderately Accurate	Very Accurate	Very Accurate	Neither Accurate Nor Inaccurate	Neither Accurate Nor Inaccurate	Moderately Accurate	Very Inaccurate	Very Inaccurate	Neither Accurate Nor Inaccurate	Neither Accurate Nor Inaccurate	Moderately Accurate	Moderately Accurate	Moderately Accurate	Moderately Accurate	Moderately Accurate	Moderately Inaccurate	Moderately Inaccurate	Very Inaccurate	Neither Accurate Nor Inaccurate	Moderately Inaccurate	70	15	40	53	53	33	25	69	95	84	74	61	44	53	87	6	28	1	36	43	72	45	36
100	1568	TRUE	Female	23	Other/Unknown	WHITE	Moderately Accurate	Very Accurate	Neither Accurate Nor Inaccurate	Moderately Inaccurate	Neither Accurate Nor Inaccurate	Moderately Inaccurate	Very Inaccurate	Very Inaccurate	Moderately Accurate	Neither Accurate Nor Inaccurate	Moderately Accurate	Very Accurate	Very Accurate	Neither Accurate Nor Inaccurate	Neither Accurate Nor Inaccurate	Moderately Inaccurate	Moderately Inaccurate	Very Inaccurate	Neither Accurate Nor Inaccurate	Moderately Inaccurate	91	45	50	60	29	81	25	81	30	30	72	9	71	91	100	91	29	19	30	50	71	82	51
100	1892	TRUE	Female	22	Other/Unknown	White/ european	Very Accurate	Very Accurate	Neither Accurate Nor Inaccurate	Very Accurate	Very Accurate	Very Inaccurate	Moderately Inaccurate	Moderately Accurate	Moderately Inaccurate	Moderately Inaccurate	Moderately Accurate	Moderately Accurate	Neither Accurate Nor Inaccurate	Moderately Accurate	Moderately Inaccurate	Very Inaccurate	Moderately Inaccurate	Neither Accurate Nor Inaccurate	Neither Accurate Nor Inaccurate	Very Inaccurate	30	38	61	62	13	42	25	80	8	37	83	20	69	13	88	9	15	81	23	15	86	87	11
100	641	TRUE	Female	20	Caucasian		Moderately Inaccurate	Very Accurate	Neither Accurate Nor Inaccurate	Moderately Accurate	Moderately Inaccurate	Moderately Inaccurate	Very Inaccurate	Very Inaccurate	Moderately Accurate	Neither Accurate Nor Inaccurate	Moderately Inaccurate	Very Accurate	Very Accurate	Moderately Inaccurate	Moderately Inaccurate	Moderately Accurate	Moderately Inaccurate	Very Inaccurate	Neither Accurate Nor Inaccurate	Moderately Inaccurate	95	10	90	12	4	100	25	86	91	91	70	75	100	86	100	60	40	20	91	87	93	91	82
100	428	TRUE	Female	23	Caucasian		Neither Accurate Nor Inaccurate	Moderately Accurate	Moderately Accurate	Neither Accurate Nor Inaccurate	Moderately Accurate	Neither Accurate Nor Inaccurate	Neither Accurate Nor Inaccurate	Very Inaccurate	Moderately Accurate	Very Inaccurate	Neither Accurate Nor Inaccurate	Moderately Accurate	Neither Accurate Nor Inaccurate	Neither Accurate Nor Inaccurate	Neither Accurate Nor Inaccurate	Neither Accurate Nor Inaccurate	Neither Accurate Nor Inaccurate	Neither Accurate Nor Inaccurate	Neither Accurate Nor Inaccurate	Neither Accurate Nor Inaccurate	47	34	22	49	47	30	25	54	2	29	99	23	44	44	39	2	25	27	10	11	30	44	5
100	786	TRUE	Female	18	Black		Neither Accurate Nor Inaccurate	Very Accurate	Moderately Inaccurate	Very Inaccurate	Very Accurate	Moderately Inaccurate	Very Inaccurate	Neither Accurate Nor Inaccurate	Neither Accurate Nor Inaccurate	Neither Accurate Nor Inaccurate	Moderately Accurate	Very Accurate	Moderately Accurate	Moderately Accurate	Moderately Inaccurate	Moderately Inaccurate	Very Inaccurate	Neither Accurate Nor Inaccurate	Moderately Inaccurate	Very Inaccurate	98	5	99	85	5	100	25	100	100	100	90	85	100	90	100	100	25	95	95	30	95	85	40
100	362	TRUE	Female	19	Black		Moderately Inaccurate	Moderately Accurate	Moderately Accurate	Neither Accurate Nor Inaccurate	Neither Accurate Nor Inaccurate	Moderately Accurate	Moderately Inaccurate	Moderately Accurate	Moderately Inaccurate	Neither Accurate Nor Inaccurate	Moderately Accurate	Moderately Inaccurate	Moderately Accurate	Very Inaccurate	Moderately Inaccurate	Moderately Accurate	Moderately Inaccurate	Moderately Inaccurate	Moderately Accurate	Neither Accurate Nor Inaccurate	15	45	5	6	13	41	25	37	86	88	83	13	10	48	11	52	34	41	3	3	6	5	5
100	522	TRUE	Male	19	Caucasian		Moderately Accurate	Moderately Inaccurate	Neither Accurate Nor Inaccurate	Very Inaccurate	Moderately Accurate	Very Accurate	Neither Accurate Nor Inaccurate	Moderately Inaccurate	Moderately Accurate	Neither Accurate Nor Inaccurate	Moderately Inaccurate	Moderately Inaccurate	Moderately Accurate	Very Inaccurate	Neither Accurate Nor Inaccurate	Moderately Accurate	Moderately Accurate	Moderately Inaccurate	Moderately Accurate	Neither Accurate Nor Inaccurate	50	40	88	60	30	95	25	60	75	75	50	60	75	80	95	92	87	85	75	75	75	100	66
100	547	TRUE	Female	20	Caucasian		Very Inaccurate	Very Accurate	Moderately Inaccurate	Neither Accurate Nor Inaccurate	Very Accurate	Moderately Accurate	Neither Accurate Nor Inaccurate	Moderately Accurate	Moderately Inaccurate	Moderately Inaccurate	Very Inaccurate	Neither Accurate Nor Inaccurate	Moderately Accurate	Moderately Accurate	Neither Accurate Nor Inaccurate	Very Accurate	Moderately Inaccurate	Neither Accurate Nor Inaccurate	Moderately Inaccurate	Moderately Inaccurate	50	50	20	30	40	30	25	100	60	60	60	29	100	90	100	10	0	80	20	30	80	20	20
100	812	TRUE	Male	56	Caucasian		Very Inaccurate	Very Accurate	Moderately Inaccurate	Moderately Accurate	Very Accurate	Moderately Inaccurate	Neither Accurate Nor Inaccurate	Very Accurate	Moderately Inaccurate	Very Inaccurate	Moderately Inaccurate	Very Accurate	Neither Accurate Nor Inaccurate	Moderately Inaccurate	Very Inaccurate	Moderately Accurate	Moderately Inaccurate	Moderately Inaccurate	Very Inaccurate	Very Inaccurate	66	5	90	34	20	75	25	80	95	90	75	50	95	80	95	10	80	60	20	90	20	30	90
100	376	TRUE	Male	19	Caucasian		Moderately Accurate	Moderately Accurate	Neither Accurate Nor Inaccurate	Very Inaccurate	Moderately Inaccurate	Moderately Inaccurate	Moderately Inaccurate	Moderately Accurate	Moderately Accurate	Moderately Inaccurate	Moderately Accurate	Moderately Inaccurate	Moderately Accurate	Very Inaccurate	Neither Accurate Nor Inaccurate	Very Inaccurate	Very Inaccurate	Moderately Inaccurate	Very Inaccurate	Very Inaccurate	82	9	4	5	10	51	25	94	77	77	77	51	37	80	72	5	7	7	6	4	3	92	66
100	723	TRUE	Female	34	Caucasian		Neither Accurate Nor Inaccurate	Moderately Accurate	Moderately Accurate	Moderately Accurate	Moderately Inaccurate	Very Inaccurate	Moderately Inaccurate	Moderately Inaccurate	Moderately Inaccurate	Moderately Inaccurate	Moderately Accurate	Neither Accurate Nor Inaccurate	Moderately Accurate	Neither Accurate Nor Inaccurate	Moderately Inaccurate	Moderately Inaccurate	Moderately Inaccurate	Moderately Inaccurate	Moderately Inaccurate	Moderately Accurate	50	40	40	50	50	50	25	100	90	90	80	50	50	40	50	98	80	91	40	60	50	50	90
100	319	TRUE	Female	23	Hispanic/Latino		Moderately Inaccurate	Very Accurate	Moderately Accurate	Neither Accurate Nor Inaccurate	Moderately Inaccurate	Very Accurate	Very Inaccurate	Very Inaccurate	Very Accurate	Moderately Inaccurate	Neither Accurate Nor Inaccurate	Very Accurate	Very Accurate	Neither Accurate Nor Inaccurate	Moderately Accurate	Very Accurate	Very Inaccurate	Neither Accurate Nor Inaccurate	Moderately Accurate	Moderately Accurate	56	20	26	6	4	38	25	100	100	100	37	15	92	35	100	7	10	24	25	18	21	30	1
100	683	TRUE	Male	34	Caucasian		Moderately Accurate	Very Accurate	Moderately Inaccurate	Very Inaccurate	Moderately Accurate	Moderately Inaccurate	Moderately Inaccurate	Moderately Accurate	Moderately Accurate	Very Inaccurate	Moderately Accurate	Very Accurate	Very Accurate	Moderately Inaccurate	Very Inaccurate	Very Inaccurate	Very Inaccurate	Moderately Inaccurate	Moderately Accurate	Very Inaccurate	70	30	95	40	30	99	25	80	90	90	90	95	99	95	99	20	93	20	20	82	80	91	92
100	379	TRUE	Male	18	Hispanic/Latino		Neither Accurate Nor Inaccurate	Moderately Accurate	Neither Accurate Nor Inaccurate	Moderately Inaccurate	Moderately Accurate	Neither Accurate Nor Inaccurate	Neither Accurate Nor Inaccurate	Neither Accurate Nor Inaccurate	Neither Accurate Nor Inaccurate	Neither Accurate Nor Inaccurate	Neither Accurate Nor Inaccurate	Moderately Accurate	Moderately Accurate	Neither Accurate Nor Inaccurate	Neither Accurate Nor Inaccurate	Neither Accurate Nor Inaccurate	Neither Accurate Nor Inaccurate	Neither Accurate Nor Inaccurate	Neither Accurate Nor Inaccurate	Moderately Inaccurate	70	20	15	60	10	95	25	70	83	81	84	93	96	92	96	10	90	21	20	26	15	16	17
100	382	TRUE	Male	18	Caucasian		Moderately Inaccurate	Moderately Accurate	Neither Accurate Nor Inaccurate	Very Accurate	Moderately Accurate	Moderately Accurate	Moderately Accurate	Neither Accurate Nor Inaccurate	Very Inaccurate	Very Accurate	Very Inaccurate	Moderately Accurate	Moderately Accurate	Very Accurate	Moderately Accurate	Very Accurate	Very Accurate	Very Accurate	Very Inaccurate	Moderately Accurate	66	59	15	40	88	23	25	81	18	19	87	7	52	16	81	82	79	80	21	66	18	26	54
100	1006	TRUE	Male	19	Hispanic/Latino		Neither Accurate Nor Inaccurate	Moderately Accurate	Neither Accurate Nor Inaccurate	Moderately Accurate	Moderately Accurate	Moderately Inaccurate	Very Inaccurate	Neither Accurate Nor Inaccurate	Moderately Inaccurate	Moderately Inaccurate	Moderately Inaccurate	Moderately Accurate	Moderately Accurate	Very Inaccurate	Neither Accurate Nor Inaccurate	Moderately Accurate	Very Inaccurate	Neither Accurate Nor Inaccurate	Moderately Accurate	Neither Accurate Nor Inaccurate	50	30	91	20	30	100	25	100	90	90	50	50	50	70	100	5	5	5	50	50	50	10	61
100	833	TRUE	Female	19	Hispanic/Latino		Neither Accurate Nor Inaccurate	Very Accurate	Moderately Accurate	Moderately Accurate	Neither Accurate Nor Inaccurate	Neither Accurate Nor Inaccurate	Neither Accurate Nor Inaccurate	Neither Accurate Nor Inaccurate	Moderately Accurate	Neither Accurate Nor Inaccurate	Moderately Accurate	Moderately Accurate	Moderately Accurate	Moderately Accurate	Neither Accurate Nor Inaccurate	Neither Accurate Nor Inaccurate	Moderately Inaccurate	Very Inaccurate	Moderately Inaccurate	Neither Accurate Nor Inaccurate	40	19	30	29	51	40	25	51	71	40	70	18	51	19	97	19	61	39	60	59	50	38	61
100	687	TRUE	Female	19	Caucasian		Moderately Inaccurate	Very Accurate	Neither Accurate Nor Inaccurate	Moderately Accurate	Very Accurate	Moderately Accurate	Very Inaccurate	Moderately Accurate	Very Inaccurate	Very Inaccurate	Very Inaccurate	Very Accurate	Neither Accurate Nor Inaccurate	Very Accurate	Neither Accurate Nor Inaccurate	Moderately Accurate	Moderately Inaccurate	Moderately Accurate	Very Accurate	Very Inaccurate	75	5	50	10	10	70	25	90	85	85	75	75	85	50	75	85	20	80	20	15	50	80	30
100	577	TRUE	Female	18	Hispanic/Latino		Moderately Accurate	Very Accurate	Moderately Inaccurate	Moderately Inaccurate	Very Accurate	Very Inaccurate	Very Inaccurate	Moderately Accurate	Moderately Inaccurate	Moderately Inaccurate	Very Accurate	Moderately Accurate	Moderately Accurate	Moderately Inaccurate	Moderately Inaccurate	Very Inaccurate	Very Inaccurate	Moderately Inaccurate	Neither Accurate Nor Inaccurate	Moderately Inaccurate	90	1	90	35	15	100	25	90	100	100	50	85	100	85	100	100	35	100	10	35	25	80	30
100	453	TRUE	Female	35	Other/Unknown	white	Moderately Accurate	Moderately Accurate	Very Inaccurate	Moderately Accurate	Moderately Accurate	Moderately Inaccurate	Very Inaccurate	Very Inaccurate	Moderately Accurate	Very Inaccurate	Very Accurate	Very Accurate	Very Accurate	Moderately Accurate	Moderately Inaccurate	Moderately Accurate	Moderately Inaccurate	Moderately Inaccurate	Very Inaccurate	Very Inaccurate	60	30	100	30	10	100	25	60	92	92	51	62	100	100	100	34	25	6	24	28	9	15	15
100	307	TRUE	Female	18	Hispanic/Latino		Neither Accurate Nor Inaccurate	Very Accurate	Very Accurate	Very Inaccurate	Very Accurate	Neither Accurate Nor Inaccurate	Moderately Accurate	Very Inaccurate	Very Accurate	Very Inaccurate	Moderately Accurate	Moderately Accurate	Very Accurate	Very Inaccurate	Very Inaccurate	Neither Accurate Nor Inaccurate	Moderately Inaccurate	Very Inaccurate	Neither Accurate Nor Inaccurate	Very Inaccurate	100	3	21	7	8	100	25	44	42	34	100	36	11	45	15	3	20	15	13	13	6	9	16
100	527	TRUE	Female	30	Caucasian		Moderately Inaccurate	Very Inaccurate	Moderately Accurate	Moderately Inaccurate	Moderately Inaccurate	Neither Accurate Nor Inaccurate	Moderately Accurate	Very Inaccurate	Neither Accurate Nor Inaccurate	Neither Accurate Nor Inaccurate	Very Inaccurate	Very Inaccurate	Very Accurate	Neither Accurate Nor Inaccurate	Moderately Inaccurate	Moderately Accurate	Moderately Accurate	Moderately Inaccurate	Moderately Inaccurate	Neither Accurate Nor Inaccurate	80	44	30	60	54	52	25	90	12	10	85	8	90	22	100	95	5	94	80	65	95	88	45
100	504	TRUE	Male	18	Black		Neither Accurate Nor Inaccurate	Very Accurate	Neither Accurate Nor Inaccurate	Very Inaccurate	Very Accurate	Very Accurate	Neither Accurate Nor Inaccurate	Moderately Inaccurate	Very Accurate	Very Inaccurate	Very Inaccurate	Very Accurate	Very Accurate	Very Inaccurate	Very Inaccurate	Very Accurate	Very Accurate	Very Accurate	Very Inaccurate	Very Inaccurate	0	100	0	0	0	0	25	100	100	100	100	50	100	50	100	0	100	100	100	0	100	100	0
100	6750	TRUE	Female	19	Caucasian		Very Accurate	Very Accurate	Moderately Inaccurate	Very Inaccurate	Very Accurate	Very Inaccurate	Very Inaccurate	Moderately Accurate	Moderately Accurate	Moderately Inaccurate	Very Accurate	Very Accurate	Moderately Accurate	Very Inaccurate	Very Inaccurate	Very Inaccurate	Very Inaccurate	Moderately Inaccurate	Very Accurate	Very Inaccurate	72	0	80	0	30	100	25	65	50	50	60	40	100	80	95	20	20	100	60	50	90	100	40
100	561	TRUE	Male	19	Caucasian		Moderately Inaccurate	Very Accurate	Neither Accurate Nor Inaccurate	Moderately Inaccurate	Moderately Accurate	Neither Accurate Nor Inaccurate	Moderately Inaccurate	Very Inaccurate	Moderately Accurate	Neither Accurate Nor Inaccurate	Neither Accurate Nor Inaccurate	Moderately Accurate	Very Accurate	Neither Accurate Nor Inaccurate	Neither Accurate Nor Inaccurate	Moderately Accurate	Moderately Inaccurate	Very Inaccurate	Neither Accurate Nor Inaccurate	Moderately Inaccurate	65	15	93	81	30	100	25	64	92	92	88	50	100	91	100	30	25	15	10	18	10	0	14
100	322	TRUE	Male	18	Caucasian		Moderately Inaccurate	Moderately Accurate	Neither Accurate Nor Inaccurate	Moderately Inaccurate	Moderately Inaccurate	Moderately Accurate	Neither Accurate Nor Inaccurate	Very Inaccurate	Moderately Inaccurate	Neither Accurate Nor Inaccurate	Very Inaccurate	Neither Accurate Nor Inaccurate	Moderately Accurate	Neither Accurate Nor Inaccurate	Neither Accurate Nor Inaccurate	Neither Accurate Nor Inaccurate	Neither Accurate Nor Inaccurate	Moderately Inaccurate	Moderately Inaccurate	Moderately Inaccurate	60	3	50	10	20	98	25	62	77	79	80	49	100	45	100	8	20	14	17	10	15	9	15
100	454	TRUE	Female	18	Caucasian		Moderately Inaccurate	Very Accurate	Moderately Accurate	Neither Accurate Nor Inaccurate	Moderately Accurate	Neither Accurate Nor Inaccurate	Moderately Inaccurate	Moderately Inaccurate	Moderately Inaccurate	Moderately Inaccurate	Very Inaccurate	Very Accurate	Very Accurate	Moderately Accurate	Moderately Inaccurate	Moderately Accurate	Moderately Inaccurate	Neither Accurate Nor Inaccurate	Moderately Inaccurate	Moderately Inaccurate	75	25	95	9	5	90	25	95	80	80	90	80	95	80	95	85	70	70	60	50	75	60	55
100	683	TRUE	Female	21	Hispanic/Latino		Moderately Inaccurate	Moderately Accurate	Very Accurate	Moderately Inaccurate	Moderately Accurate	Very Accurate	Very Accurate	Very Inaccurate	Moderately Accurate	Very Inaccurate	Very Inaccurate	Very Accurate	Moderately Accurate	Moderately Inaccurate	Very Inaccurate	Moderately Accurate	Moderately Inaccurate	Moderately Inaccurate	Moderately Inaccurate	Moderately Inaccurate	75	50	30	35	20	85	25	95	95	95	85	85	100	75	95	80	75	75	20	45	70	92	45
100	2372	TRUE	Female	18	Caucasian		Moderately Accurate	Very Accurate	Neither Accurate Nor Inaccurate	Very Inaccurate	Moderately Accurate	Moderately Accurate	Moderately Inaccurate	Moderately Inaccurate	Very Accurate	Very Inaccurate	Neither Accurate Nor Inaccurate	Moderately Accurate	Moderately Accurate	Moderately Inaccurate	Very Inaccurate	Moderately Accurate	Very Inaccurate	Very Inaccurate	Moderately Inaccurate	Very Inaccurate	83	29	37	29	18	69	25	89	60	60	84	41	100	72	90	94	81	20	71	86	72	97	71
100	376	TRUE	Male	23	Caucasian		Moderately Accurate	Moderately Accurate	Very Accurate	Moderately Inaccurate	Moderately Accurate	Moderately Inaccurate	Moderately Inaccurate	Moderately Inaccurate	Neither Accurate Nor Inaccurate	Moderately Inaccurate	Moderately Accurate	Moderately Accurate	Moderately Accurate	Moderately Inaccurate	Moderately Inaccurate	Moderately Accurate	Moderately Accurate	Moderately Inaccurate	Moderately Inaccurate	Moderately Inaccurate	50	5	99	20	10	99	25	60	70	71	75	45	100	86	81	4	18	56	28	13	29	76	78
100	558	TRUE	Female	19	Caucasian		Moderately Accurate	Very Accurate	Moderately Inaccurate	Neither Accurate Nor Inaccurate	Moderately Accurate	Moderately Inaccurate	Moderately Inaccurate	Neither Accurate Nor Inaccurate	Neither Accurate Nor Inaccurate	Moderately Inaccurate	Moderately Accurate	Moderately Accurate	Neither Accurate Nor Inaccurate	Neither Accurate Nor Inaccurate	Moderately Inaccurate	Moderately Inaccurate	Moderately Inaccurate	Neither Accurate Nor Inaccurate	Moderately Inaccurate	Moderately Inaccurate	80	1	50	50	10	100	25	100	72	72	100	86	100	82	69	3	5	100	71	78	100	100	50
100	303	TRUE	Male	21	Asian/Pacific Islander		Very Accurate	Very Accurate	Very Accurate	Very Accurate	Very Accurate	Very Inaccurate	Very Inaccurate	Very Inaccurate	Very Inaccurate	Very Inaccurate	Very Inaccurate	Very Accurate	Very Accurate	Very Inaccurate	Very Inaccurate	Very Inaccurate	Very Inaccurate	Very Inaccurate	Very Accurate	Very Inaccurate	52	69	38	64	37	39	25	74	21	21	79	25	54	30	70	23	57	45	59	41	40	80	42
100	881	TRUE	Female	18	Hispanic/Latino		Neither Accurate Nor Inaccurate	Very Accurate	Moderately Accurate	Moderately Accurate	Moderately Accurate	Moderately Accurate	Very Inaccurate	Moderately Accurate	Moderately Inaccurate	Moderately Accurate	Neither Accurate Nor Inaccurate	Moderately Accurate	Moderately Accurate	Moderately Accurate	Moderately Accurate	Moderately Accurate	Very Inaccurate	Neither Accurate Nor Inaccurate	Neither Accurate Nor Inaccurate	Very Inaccurate	50	40	70	25	5	98	25	80	90	90	100	100	100	80	98	40	60	80	70	10	90	70	30
100	515	TRUE	Female	20	Hispanic/Latino		Neither Accurate Nor Inaccurate	Moderately Accurate	Neither Accurate Nor Inaccurate	Very Accurate	Moderately Inaccurate	Neither Accurate Nor Inaccurate	Neither Accurate Nor Inaccurate	Moderately Accurate	Very Inaccurate	Neither Accurate Nor Inaccurate	Neither Accurate Nor Inaccurate	Neither Accurate Nor Inaccurate	Moderately Accurate	Very Accurate	Moderately Accurate	Neither Accurate Nor Inaccurate	Neither Accurate Nor Inaccurate	Neither Accurate Nor Inaccurate	Very Inaccurate	Moderately Accurate	70	30	10	70	80	20	25	70	10	10	70	10	10	10	10	50	50	50	50	50	50	30	30
100	702	TRUE	Female	18	Caucasian		Moderately Inaccurate	Very Accurate	Moderately Accurate	Moderately Accurate	Moderately Inaccurate	Very Accurate	Very Inaccurate	Moderately Accurate	Moderately Accurate	Moderately Inaccurate	Very Inaccurate	Moderately Accurate	Moderately Accurate	Very Inaccurate	Very Inaccurate	Very Accurate	Neither Accurate Nor Inaccurate	Neither Accurate Nor Inaccurate	Moderately Accurate	Moderately Accurate	100	0	5	16	0	100	25	91	86	85	85	79	80	100	100	1	66	66	3	5	2	100	2
100	476	TRUE	Female	19	Hispanic/Latino		Neither Accurate Nor Inaccurate	Very Accurate	Neither Accurate Nor Inaccurate	Moderately Inaccurate	Moderately Inaccurate	Neither Accurate Nor Inaccurate	Very Inaccurate	Neither Accurate Nor Inaccurate	Neither Accurate Nor Inaccurate	Moderately Accurate	Very Inaccurate	Moderately Accurate	Very Accurate	Neither Accurate Nor Inaccurate	Moderately Accurate	Moderately Inaccurate	Very Inaccurate	Moderately Inaccurate	Moderately Inaccurate	Neither Accurate Nor Inaccurate	95	11	0	1	28	55	25	100	100	85	93	85	100	100	100	5	5	5	5	20	100	100	4
100	270	TRUE	Female	20	Caucasian		Moderately Inaccurate	Very Accurate	Moderately Inaccurate	Moderately Accurate	Very Accurate	Very Accurate	Moderately Inaccurate	Neither Accurate Nor Inaccurate	Moderately Accurate	Very Inaccurate	Very Inaccurate	Very Accurate	Moderately Accurate	Moderately Accurate	Moderately Inaccurate	Moderately Accurate	Neither Accurate Nor Inaccurate	Moderately Inaccurate	Moderately Inaccurate	Very Inaccurate	78	27	76	68	39	57	25	100	35	41	53	37	13	22	91	3	25	14	87	15	82	88	27
100	205	TRUE	Female	19	Caucasian		Very Inaccurate	Moderately Inaccurate	Moderately Inaccurate	Moderately Accurate	Moderately Accurate	Neither Accurate Nor Inaccurate	Moderately Inaccurate	Moderately Inaccurate	Moderately Accurate	Moderately Accurate	Moderately Inaccurate	Neither Accurate Nor Inaccurate	Neither Accurate Nor Inaccurate	Moderately Accurate	Moderately Inaccurate	Moderately Inaccurate	Neither Accurate Nor Inaccurate	Neither Accurate Nor Inaccurate	Moderately Accurate	Moderately Accurate	54	48	46	66	57	77	25	40	56	100	68	67	63	38	40	39	40	59	43	84	46	49	41
100	579	TRUE	Other	19	Caucasian		Very Inaccurate	Very Accurate	Very Inaccurate	Moderately Accurate	Moderately Accurate	Moderately Accurate	Neither Accurate Nor Inaccurate	Very Accurate	Neither Accurate Nor Inaccurate	Very Inaccurate	Very Inaccurate	Neither Accurate Nor Inaccurate	Neither Accurate Nor Inaccurate	Very Accurate	Moderately Inaccurate	Very Accurate	Neither Accurate Nor Inaccurate	Moderately Accurate	Very Inaccurate	Moderately Inaccurate	70	20	80	40	10	100	25	70	90	90	60	80	100	70	100	100	90	81	90	5	90	95	80
100	687	TRUE	Male	22	Caucasian		Moderately Inaccurate	Very Accurate	Moderately Accurate	Moderately Inaccurate	Very Accurate	Moderately Accurate	Moderately Inaccurate	Moderately Inaccurate	Moderately Accurate	Moderately Inaccurate	Moderately Inaccurate	Moderately Accurate	Very Accurate	Moderately Inaccurate	Moderately Inaccurate	Moderately Accurate	Moderately Inaccurate	Moderately Inaccurate	Moderately Accurate	Moderately Inaccurate	80	10	100	70	20	100	25	85	90	90	75	65	100	60	100	70	70	80	80	30	70	70	30
100	1404	TRUE	Female	25	Black		Moderately Accurate	Very Accurate	Moderately Inaccurate	Moderately Accurate	Very Accurate	Neither Accurate Nor Inaccurate	Neither Accurate Nor Inaccurate	Moderately Inaccurate	Moderately Accurate	Neither Accurate Nor Inaccurate	Neither Accurate Nor Inaccurate	Very Accurate	Very Accurate	Moderately Accurate	Neither Accurate Nor Inaccurate	Very Accurate	Neither Accurate Nor Inaccurate	Moderately Inaccurate	Moderately Inaccurate	Very Inaccurate	61	1	100	40	51	100	25	80	100	100	80	80	100	80	100	0	80	100	70	20	10	30	90
100	1031	TRUE	Female	21	Asian/Pacific Islander		Very Inaccurate	Neither Accurate Nor Inaccurate	Moderately Accurate	Neither Accurate Nor Inaccurate	Neither Accurate Nor Inaccurate	Moderately Accurate	Neither Accurate Nor Inaccurate	Moderately Inaccurate	Moderately Accurate	Moderately Inaccurate	Very Inaccurate	Neither Accurate Nor Inaccurate	Moderately Accurate	Neither Accurate Nor Inaccurate	Neither Accurate Nor Inaccurate	Very Accurate	Very Accurate	Very Inaccurate	Neither Accurate Nor Inaccurate	Neither Accurate Nor Inaccurate	60	10	50	40	20	90	25	80	90	90	80	90	100	90	100	50	20	80	70	50	90	40	50
100	271	TRUE	Male	18	Caucasian		Neither Accurate Nor Inaccurate	Moderately Accurate	Very Inaccurate	Very Inaccurate	Very Inaccurate	Neither Accurate Nor Inaccurate	Moderately Accurate	Moderately Inaccurate	Very Accurate	Moderately Inaccurate	Moderately Accurate	Neither Accurate Nor Inaccurate	Very Accurate	Moderately Inaccurate	Neither Accurate Nor Inaccurate	Moderately Accurate	Neither Accurate Nor Inaccurate	Moderately Inaccurate	Neither Accurate Nor Inaccurate	Neither Accurate Nor Inaccurate	76	4	76	14	10	93	25	87	79	82	85	77	97	36	73	7	79	41	70	13	87	5	3
100	358	TRUE	Female	20	Other/Unknown		Very Inaccurate	Moderately Accurate	Moderately Inaccurate	Very Accurate	Very Accurate	Neither Accurate Nor Inaccurate	Neither Accurate Nor Inaccurate	Very Inaccurate	Neither Accurate Nor Inaccurate	Neither Accurate Nor Inaccurate	Very Inaccurate	Neither Accurate Nor Inaccurate	Moderately Inaccurate	Neither Accurate Nor Inaccurate	Neither Accurate Nor Inaccurate	Very Accurate	Neither Accurate Nor Inaccurate	Moderately Accurate	Neither Accurate Nor Inaccurate	Very Inaccurate	46	51	45	43	47	0	25	39	77	75	49	59	89	59	84	50	46	61	44	57	47	53	43
100	566	TRUE	Female	19	Hispanic/Latino		Moderately Accurate	Very Accurate	Moderately Accurate	Moderately Accurate	Moderately Accurate	Moderately Inaccurate	Neither Accurate Nor Inaccurate	Moderately Inaccurate	Very Inaccurate	Neither Accurate Nor Inaccurate	Neither Accurate Nor Inaccurate	Very Accurate	Very Accurate	Moderately Accurate	Neither Accurate Nor Inaccurate	Neither Accurate Nor Inaccurate	Moderately Inaccurate	Very Inaccurate	Neither Accurate Nor Inaccurate	Very Inaccurate	65	10	50	30	20	90	25	45	35	25	100	15	100	30	100	30	80	5	10	19	30	100	10
100	1415	TRUE	Female	18	Hispanic/Latino		Moderately Inaccurate	Moderately Accurate	Moderately Accurate	Neither Accurate Nor Inaccurate	Neither Accurate Nor Inaccurate	Moderately Accurate	Moderately Inaccurate	Moderately Accurate	Moderately Inaccurate	Moderately Inaccurate	Very Inaccurate	Neither Accurate Nor Inaccurate	Moderately Inaccurate	Moderately Accurate	Neither Accurate Nor Inaccurate	Moderately Inaccurate	Very Inaccurate	Neither Accurate Nor Inaccurate	Moderately Accurate	Moderately Accurate	84	1	50	20	20	99	25	60	92	92	60	31	99	81	99	10	30	20	20	40	24	3	27
100	1013	TRUE	Male	20	Asian/Pacific Islander		Neither Accurate Nor Inaccurate	Moderately Accurate	Moderately Accurate	Very Inaccurate	Very Accurate	Neither Accurate Nor Inaccurate	Neither Accurate Nor Inaccurate	Moderately Inaccurate	Very Accurate	Moderately Inaccurate	Moderately Inaccurate	Moderately Inaccurate	Moderately Accurate	Very Inaccurate	Moderately Inaccurate	Moderately Inaccurate	Moderately Inaccurate	Neither Accurate Nor Inaccurate	Very Inaccurate	Very Inaccurate	90	20	10	18	50	100	25	41	40	50	80	82	100	80	88	56	82	30	20	10	7	72	68
100	1021	TRUE	Female	21	Hispanic/Latino		Very Inaccurate	Very Accurate	Moderately Accurate	Moderately Accurate	Moderately Accurate	Very Accurate	Neither Accurate Nor Inaccurate	Very Inaccurate	Moderately Accurate	Moderately Inaccurate	Neither Accurate Nor Inaccurate	Moderately Accurate	Neither Accurate Nor Inaccurate	Moderately Inaccurate	Neither Accurate Nor Inaccurate	Very Accurate	Moderately Inaccurate	Very Inaccurate	Neither Accurate Nor Inaccurate	Moderately Inaccurate	60	10	20	40	20	90	30	100	100	100	60	20	80	70	100	90	70	90	40	70	30	20	60
100	171	TRUE	Male	18	Caucasian		Very Inaccurate	Moderately Inaccurate	Moderately Accurate	Moderately Inaccurate	Very Accurate	Neither Accurate Nor Inaccurate	Moderately Inaccurate	Neither Accurate Nor Inaccurate	Very Inaccurate	Moderately Accurate	Moderately Inaccurate	Neither Accurate Nor Inaccurate	Neither Accurate Nor Inaccurate	Neither Accurate Nor Inaccurate	Very Inaccurate	Moderately Accurate	Neither Accurate Nor Inaccurate	Moderately Inaccurate	Very Accurate	Neither Accurate Nor Inaccurate	43	84	80	46	56	55	23	52	36	66	36	67	44	45	46	75	24	34	34	75	51	47	45
100	366	TRUE	Female	20	Other/Unknown	Middle Eastern	Moderately Accurate	Very Accurate	Very Accurate	Neither Accurate Nor Inaccurate	Neither Accurate Nor Inaccurate	Neither Accurate Nor Inaccurate	Neither Accurate Nor Inaccurate	Moderately Inaccurate	Moderately Accurate	Neither Accurate Nor Inaccurate	Moderately Accurate	Very Accurate	Moderately Accurate	Neither Accurate Nor Inaccurate	Neither Accurate Nor Inaccurate	Moderately Inaccurate	Moderately Inaccurate	Moderately Inaccurate	Moderately Inaccurate	Moderately Inaccurate	1	0	12	5	3	45	11	10	33	10	25	10	2	25	3	10	7	14	18	3	12	12	17
100	374	TRUE	Female	20	Hispanic/Latino		Very Inaccurate	Moderately Accurate	Neither Accurate Nor Inaccurate	Moderately Inaccurate	Very Accurate	Moderately Inaccurate	Very Inaccurate	Neither Accurate Nor Inaccurate	Moderately Accurate	Very Inaccurate	Very Inaccurate	Moderately Accurate	Moderately Inaccurate	Very Inaccurate	Moderately Inaccurate	Moderately Accurate	Very Inaccurate	Moderately Inaccurate	Moderately Inaccurate	Very Inaccurate	32	41	29	40	20	21	36	92	25	58	99	29	54	79	62	50	1	16	26	11	28	64	37
100	707	TRUE	Female	18	Caucasian		Moderately Accurate	Very Accurate	Very Accurate	Very Inaccurate	Moderately Accurate	Moderately Inaccurate	Neither Accurate Nor Inaccurate	Very Inaccurate	Moderately Accurate	Moderately Inaccurate	Moderately Accurate	Moderately Accurate	Very Accurate	Very Inaccurate	Very Inaccurate	Moderately Inaccurate	Neither Accurate Nor Inaccurate	Very Inaccurate	Very Accurate	Very Inaccurate	41	9	3	20	10	91	49	17	30	31	8	7	87	29	100	10	2	27	32	3	5	68	31
100	100	TRUE	Male	26	Black		Neither Accurate Nor Inaccurate	Neither Accurate Nor Inaccurate	Neither Accurate Nor Inaccurate	Neither Accurate Nor Inaccurate	Neither Accurate Nor Inaccurate	Neither Accurate Nor Inaccurate	Neither Accurate Nor Inaccurate	Neither Accurate Nor Inaccurate	Neither Accurate Nor Inaccurate	Neither Accurate Nor Inaccurate	Neither Accurate Nor Inaccurate	Neither Accurate Nor Inaccurate	Neither Accurate Nor Inaccurate	Neither Accurate Nor Inaccurate	Neither Accurate Nor Inaccurate	Neither Accurate Nor Inaccurate	Neither Accurate Nor Inaccurate	Neither Accurate Nor Inaccurate	Neither Accurate Nor Inaccurate	Neither Accurate Nor Inaccurate	67	72	64	62	60	63	33	67	68	35	44	24	12	86	77	23	78	23	78	77	77	78	43
100	186	TRUE	Male	19	Caucasian		Moderately Accurate	Neither Accurate Nor Inaccurate	Very Accurate	Moderately Inaccurate	Moderately Accurate	Very Inaccurate	Moderately Inaccurate	Moderately Inaccurate	Moderately Accurate	Moderately Inaccurate	Neither Accurate Nor Inaccurate	Neither Accurate Nor Inaccurate	Moderately Accurate	Moderately Inaccurate	Moderately Inaccurate	Moderately Inaccurate	Moderately Inaccurate	Moderately Inaccurate	Moderately Inaccurate	Moderately Inaccurate	66	47	56	65	60	79	74	51	50	51	53	54	50	54	53	55	49	60	56	47	63	55	56
100	154	TRUE	Male	18	Caucasian		Very Inaccurate	Very Inaccurate	Very Inaccurate	Very Inaccurate	Very Inaccurate	Very Inaccurate	Very Inaccurate	Very Inaccurate	Very Inaccurate	Very Inaccurate	Very Inaccurate	Very Inaccurate	Very Inaccurate	Very Inaccurate	Very Inaccurate	Very Inaccurate	Very Inaccurate	Very Inaccurate	Very Inaccurate	Very Inaccurate	85	22	47	63	34	32	25	23	49	84	90	50	47	84	59	49	44	83	36	81	46	33	73
[truncated: 15 more columns]
